# Supplementary material for: Chromosome-Level Genome Assembly and Comparative Genomic Analysis of Quercus oxyphylla, an Evergreen Subalpine Oak Species Endemic to China
Source: Plants (Basel). 2026 Apr 17;15(8):1238. doi: 10.3390/plants15081238 (PMC13119989; doi:10.3390/plants15081238)
Supplement: Supplementary file 1 [file plants-15-01238-s001.zip › Supplementary Tables.xlsx]

## Sheet: Table S1
	Table S1 Summary statistics of genomic sequencing libraries conducted for genome assembly of Q. oxyphylla
		Long-reads HiFi	Hi-C	Transcriptome
	Total reads	5455424	350959417	19402646
	Obtained data (Gb)	88.81	104.89	5.8
	Q30 (%)	--	94.7	93.09
	N50 (bp)	16587	--	--

## Sheet: Table S2
	Table S2 Information of functional gene annotation in five protein databases for genome assembly of Q. oxyphylla
	Database	Number of functional genes	Percentage (%)
	NR	48840	90.9
	Swiss-Prot	29421	54.76
	KEGG	17246	32.1
	GO	17062	31.76
	TrEMBL	48173	89.66
	Total	50210	93.45

## Sheet: Table S3
	Table S3 Information of identified homologous gene pairs among five species for whole-genome duplication (WGD) analysis
	Species pair	Gene count
	Quercus oxyphylla paralogs	878710
	Quercus variabilis paralogs	470529
	Quercus glauca paralogs	326978
	Quercus robur paralogs	297715
	Vitis vinifera paralogs	183084
	Quercus oxyphylla - Quercus variabilis	17253
	Quercus oxyphylla - Quercus robur	20651
	Quercus oxyphylla - Quercus glauca	20188
	Quercus oxyphylla - Vitis vinifera	13130

## Sheet: Table S4
	Table S4 Genome-wide identification of intact long terminal repeat retrotransposons (LTR-RTs) and two superfamilies (Copia and Gypsy) in five species for analysis of LTR-RTs insertion events
	Species	LTR-RTs	Copia	Gypsy
	Quercus oxyphylla	5910	2768	2069
	Quercus variabilis	3444	1570	1135
	Quercus robur	3513	929	1553
	Quercus glauca	4266	1136	2008
	Vitis vinifera	1417	743	429

## Sheet: Table S5
	Table S5 Identification results of orthologous gene clusters among nine species in this study
	Species	Number of genes	Number of genes in orthogroups	Number of unassigned genes	Number of orthogroups	Number of species-specific orthogroups	Source database
	Fagus sylvatica	62179	58629	3550	20539	2429	http://www.beechgenome.net/
	Quercus oxyphylla	53730	50601	3128	25849	714	this study
	Quercus dentata	31584	30681	903	19559	139	Figshare
	Quercus glauca	37457	35388	2069	21261	340	Figshare
	Quercus lobata	36703	36179	506	19884	121	NCBI
	Quercus mongolica	36553	35093	1460	20995	251	Figshare
	Quercus robur	25808	24654	1163	15457	147	urgi.versailles.inra.fr
	Quercus suber	79372	64591	14781	31154	6667	NCBI
	Quercus variabilis	32466	30052	2414	18590	209	ftp.cngb.org/pub/CNSA

## Sheet: Table S6
	Table S6 Information of candidate genes in the significantly expanded gene families in Q. oxyphylla genome
	Gene family ID	Gene ID	Description	GO enrichment	KEGG pathway
	OG0000082	evm.model.HiC_scaffold_8.3270	(-)-neomenthol
	OG0000486	evm.model.HiC_scaffold_8.1097	(-)-alpha-pinene synthase-like	GO:0000287, GO:0003674, GO:0003824, GO:0005488, GO:0005575, GO:0005622, GO:0005623, GO:0005737, GO:0005829, GO:0006629, GO:0006720, GO:0006721, GO:0008150, GO:0008152, GO:0008299, GO:0008610, GO:0009058, GO:0009987, GO:0010333, GO:0010334, GO:0016114, GO:0016829, GO:0016835, GO:0016838, GO:0034004, GO:0043167, GO:0043169, GO:0044237, GO:0044238, GO:0044249, GO:0044255, GO:0044424, GO:0044444, GO:…
	OG0000795	evm.model.HiC_scaffold_7.1940	(GMC) oxidoreductase family	GO:0000166, GO:0003674, GO:0003824, GO:0005488, GO:0005575, GO:0005576, GO:0006082, GO:0006629, GO:0006631, GO:0007154, GO:0007267, GO:0007275, GO:0008150, GO:0008152, GO:0009553, GO:0009987, GO:0010430, GO:0016491, GO:0016614, GO:0016829, GO:0016830, GO:0016832, GO:0019395, GO:0019752, GO:0023052, GO:0030258, GO:0032501, GO:0032502, GO:0032787, GO:0034440, GO:0036094, GO:0043167, GO:0043168, GO:…
	OG0000868	evm.model.HiC_scaffold_1.1135	(NAC) domain-containing protein
	OG0000868	evm.model.HiC_scaffold_1.1136	(NAC) domain-containing protein
	OG0000868	evm.model.HiC_scaffold_1.1215	(NAC) domain-containing protein
	OG0000868	evm.model.HiC_scaffold_1.1256	(NAC) domain-containing protein
	OG0000868	evm.model.HiC_scaffold_1.1262	(NAC) domain-containing protein
	OG0000868	evm.model.HiC_scaffold_4.2786	(NAC) domain-containing protein
	OG0006941	evm.model.HiC_scaffold_7.1380	(NAC) domain-containing protein
	OG0000444	evm.model.HiC_scaffold_3.5488	(S)-2-hydroxy-acid oxidase	GO:0000166, GO:0002218, GO:0002253, GO:0002376, GO:0002682, GO:0002684, GO:0003674, GO:0003824, GO:0003973, GO:0005488, GO:0005575, GO:0005622, GO:0005623, GO:0005737, GO:0005777, GO:0006950, GO:0006952, GO:0007154, GO:0007165, GO:0008150, GO:0008152, GO:0008891, GO:0009058, GO:0009605, GO:0009607, GO:0009617, GO:0009853, GO:0009854, GO:0009987, GO:0010109, GO:0010181, GO:0010204, GO:0016032, GO:…
	OG0000444	evm.model.HiC_scaffold_3.5490	(S)-2-hydroxy-acid oxidase	GO:0000166, GO:0002218, GO:0002253, GO:0002376, GO:0002682, GO:0002684, GO:0003674, GO:0003824, GO:0003973, GO:0005488, GO:0005575, GO:0005622, GO:0005623, GO:0005737, GO:0005777, GO:0006950, GO:0006952, GO:0007154, GO:0007165, GO:0008150, GO:0008152, GO:0008891, GO:0009058, GO:0009605, GO:0009607, GO:0009617, GO:0009853, GO:0009854, GO:0009987, GO:0010109, GO:0010181, GO:0010204, GO:0016032, GO:…
	OG0000444	evm.model.HiC_scaffold_3.5496	(S)-2-hydroxy-acid oxidase	GO:0000166, GO:0002218, GO:0002253, GO:0002376, GO:0002682, GO:0002684, GO:0003674, GO:0003824, GO:0003973, GO:0005488, GO:0005575, GO:0005622, GO:0005623, GO:0005737, GO:0005777, GO:0006950, GO:0006952, GO:0007154, GO:0007165, GO:0008150, GO:0008152, GO:0008891, GO:0009058, GO:0009605, GO:0009607, GO:0009617, GO:0009853, GO:0009854, GO:0009987, GO:0010109, GO:0010181, GO:0010204, GO:0016032, GO:…
	OG0000444	evm.model.HiC_scaffold_3.5498	(S)-2-hydroxy-acid oxidase	GO:0000166, GO:0002218, GO:0002253, GO:0002376, GO:0002682, GO:0002684, GO:0003674, GO:0003824, GO:0003973, GO:0005488, GO:0005575, GO:0005622, GO:0005623, GO:0005737, GO:0005777, GO:0006950, GO:0006952, GO:0007154, GO:0007165, GO:0008150, GO:0008152, GO:0008891, GO:0009058, GO:0009605, GO:0009607, GO:0009617, GO:0009853, GO:0009854, GO:0009987, GO:0010109, GO:0010181, GO:0010204, GO:0016032, GO:…
	OG0000444	evm.model.HiC_scaffold_3.5500	(S)-2-hydroxy-acid oxidase	GO:0000166, GO:0002218, GO:0002253, GO:0002376, GO:0002682, GO:0002684, GO:0003674, GO:0003824, GO:0003973, GO:0005488, GO:0005575, GO:0005622, GO:0005623, GO:0005737, GO:0005777, GO:0006950, GO:0006952, GO:0007154, GO:0007165, GO:0008150, GO:0008152, GO:0008891, GO:0009058, GO:0009605, GO:0009607, GO:0009617, GO:0009853, GO:0009854, GO:0009987, GO:0010109, GO:0010181, GO:0010204, GO:0016032, GO:…
	OG0000443	evm.model.HiC_scaffold_5.1290	12-oxophytodienoate reductase(OPR1)	GO:0000166, GO:0003674, GO:0003824, GO:0005488, GO:0005575, GO:0005622, GO:0005623, GO:0005737, GO:0006082, GO:0006629, GO:0006631, GO:0006633, GO:0006950, GO:0008150, GO:0008152, GO:0008610, GO:0009058, GO:0009611, GO:0009987, GO:0010181, GO:0016053, GO:0016491, GO:0016627, GO:0016628, GO:0016629, GO:0019752, GO:0031407, GO:0031408, GO:0032553, GO:0032787, GO:0036094, GO:0043167, GO:0043168, GO:…	Ko00592
	OG0000443	evm.model.HiC_scaffold_5.1293	12-oxophytodienoate reductase(OPR1)	GO:0000166, GO:0003674, GO:0003824, GO:0005488, GO:0005575, GO:0005622, GO:0005623, GO:0005737, GO:0006082, GO:0006629, GO:0006631, GO:0006633, GO:0006950, GO:0008150, GO:0008152, GO:0008610, GO:0009058, GO:0009611, GO:0009987, GO:0010181, GO:0016053, GO:0016491, GO:0016627, GO:0016628, GO:0016629, GO:0019752, GO:0031407, GO:0031408, GO:0032553, GO:0032787, GO:0036094, GO:0043167, GO:0043168, GO:…	Ko00592
	OG0000443	evm.model.HiC_scaffold_5.3893	12-oxophytodienoate reductase(OPR1)	GO:0000166, GO:0003674, GO:0003824, GO:0005488, GO:0005575, GO:0005622, GO:0005623, GO:0005737, GO:0006082, GO:0006629, GO:0006631, GO:0006633, GO:0006950, GO:0008150, GO:0008152, GO:0008610, GO:0009058, GO:0009611, GO:0009987, GO:0010181, GO:0016053, GO:0016491, GO:0016627, GO:0016628, GO:0016629, GO:0019752, GO:0031407, GO:0031408, GO:0032553, GO:0032787, GO:0036094, GO:0043167, GO:0043168, GO:…	Ko00592
	OG0000443	evm.model.HiC_scaffold_5.3896	12-oxophytodienoate reductase(OPR1)	GO:0000166, GO:0003674, GO:0003824, GO:0005488, GO:0005575, GO:0005622, GO:0005623, GO:0005737, GO:0006082, GO:0006629, GO:0006631, GO:0006633, GO:0006950, GO:0008150, GO:0008152, GO:0008610, GO:0009058, GO:0009611, GO:0009987, GO:0010181, GO:0016053, GO:0016491, GO:0016627, GO:0016628, GO:0016629, GO:0019752, GO:0031407, GO:0031408, GO:0032553, GO:0032787, GO:0036094, GO:0043167, GO:0043168, GO:…	Ko00592
	OG0000443	evm.model.HiC_scaffold_5.3899	12-oxophytodienoate reductase(OPR1)	GO:0000166, GO:0003674, GO:0003824, GO:0005488, GO:0005575, GO:0005622, GO:0005623, GO:0005737, GO:0006082, GO:0006629, GO:0006631, GO:0006633, GO:0006950, GO:0008150, GO:0008152, GO:0008610, GO:0009058, GO:0009611, GO:0009987, GO:0010181, GO:0016053, GO:0016491, GO:0016627, GO:0016628, GO:0016629, GO:0019752, GO:0031407, GO:0031408, GO:0032553, GO:0032787, GO:0036094, GO:0043167, GO:0043168, GO:…	Ko00592
	OG0000443	evm.model.HiC_scaffold_5.3901	12-oxophytodienoate reductase(OPR1)	GO:0000166, GO:0003674, GO:0003824, GO:0005488, GO:0005575, GO:0005622, GO:0005623, GO:0005737, GO:0006082, GO:0006629, GO:0006631, GO:0006633, GO:0006950, GO:0008150, GO:0008152, GO:0008610, GO:0009058, GO:0009611, GO:0009987, GO:0010181, GO:0016053, GO:0016491, GO:0016627, GO:0016628, GO:0016629, GO:0019752, GO:0031407, GO:0031408, GO:0032553, GO:0032787, GO:0036094, GO:0043167, GO:0043168, GO:…	Ko00592
	OG0000443	evm.model.HiC_scaffold_5.3902	12-oxophytodienoate reductase(OPR1)	GO:0000166, GO:0003674, GO:0003824, GO:0005488, GO:0005575, GO:0005622, GO:0005623, GO:0005737, GO:0006082, GO:0006629, GO:0006631, GO:0006633, GO:0006950, GO:0008150, GO:0008152, GO:0008610, GO:0009058, GO:0009611, GO:0009987, GO:0010181, GO:0016053, GO:0016491, GO:0016627, GO:0016628, GO:0016629, GO:0019752, GO:0031407, GO:0031408, GO:0032553, GO:0032787, GO:0036094, GO:0043167, GO:0043168, GO:…	Ko00592
	OG0000443	evm.model.HiC_scaffold_5.3904	12-oxophytodienoate reductase(OPR1)	GO:0000166, GO:0003674, GO:0003824, GO:0005488, GO:0005575, GO:0005622, GO:0005623, GO:0005737, GO:0006082, GO:0006629, GO:0006631, GO:0006633, GO:0006950, GO:0008150, GO:0008152, GO:0008610, GO:0009058, GO:0009611, GO:0009987, GO:0010181, GO:0016053, GO:0016491, GO:0016627, GO:0016628, GO:0016629, GO:0019752, GO:0031407, GO:0031408, GO:0032553, GO:0032787, GO:0036094, GO:0043167, GO:0043168, GO:…	Ko00592
	OG0000443	evm.model.HiC_scaffold_5.3905	12-oxophytodienoate reductase(OPR1)	GO:0000166, GO:0003674, GO:0003824, GO:0005488, GO:0005575, GO:0005622, GO:0005623, GO:0005737, GO:0006082, GO:0006629, GO:0006631, GO:0006633, GO:0006950, GO:0008150, GO:0008152, GO:0008610, GO:0009058, GO:0009611, GO:0009987, GO:0010181, GO:0016053, GO:0016491, GO:0016627, GO:0016628, GO:0016629, GO:0019752, GO:0031407, GO:0031408, GO:0032553, GO:0032787, GO:0036094, GO:0043167, GO:0043168, GO:…	Ko00592
	OG0000443	evm.model.HiC_scaffold_5.3908	12-oxophytodienoate reductase(OPR1)	GO:0000166, GO:0003674, GO:0003824, GO:0005488, GO:0005575, GO:0005622, GO:0005623, GO:0005737, GO:0006082, GO:0006629, GO:0006631, GO:0006633, GO:0006950, GO:0008150, GO:0008152, GO:0008610, GO:0009058, GO:0009611, GO:0009987, GO:0010181, GO:0016053, GO:0016491, GO:0016627, GO:0016628, GO:0016629, GO:0019752, GO:0031407, GO:0031408, GO:0032553, GO:0032787, GO:0036094, GO:0043167, GO:0043168, GO:…	Ko00592
	OG0000443	evm.model.HiC_scaffold_5.3910	12-oxophytodienoate reductase(OPR1)	GO:0000166, GO:0003674, GO:0003824, GO:0005488, GO:0005575, GO:0005622, GO:0005623, GO:0005737, GO:0006082, GO:0006629, GO:0006631, GO:0006633, GO:0006950, GO:0008150, GO:0008152, GO:0008610, GO:0009058, GO:0009611, GO:0009987, GO:0010181, GO:0016053, GO:0016491, GO:0016627, GO:0016628, GO:0016629, GO:0019752, GO:0031407, GO:0031408, GO:0032553, GO:0032787, GO:0036094, GO:0043167, GO:0043168, GO:…	Ko00592
	OG0000443	evm.model.HiC_scaffold_5.3990	12-oxophytodienoate reductase(OPR1)	GO:0000166, GO:0003674, GO:0003824, GO:0005488, GO:0005575, GO:0005622, GO:0005623, GO:0005737, GO:0006082, GO:0006629, GO:0006631, GO:0006633, GO:0006950, GO:0008150, GO:0008152, GO:0008610, GO:0009058, GO:0009611, GO:0009987, GO:0010181, GO:0016053, GO:0016491, GO:0016627, GO:0016628, GO:0016629, GO:0019752, GO:0031407, GO:0031408, GO:0032553, GO:0032787, GO:0036094, GO:0043167, GO:0043168, GO:…	Ko00592
	OG0000443	evm.model.HiC_scaffold_5.3991	12-oxophytodienoate reductase(OPR1)	GO:0000166, GO:0003674, GO:0003824, GO:0005488, GO:0005575, GO:0005622, GO:0005623, GO:0005737, GO:0006082, GO:0006629, GO:0006631, GO:0006633, GO:0006950, GO:0008150, GO:0008152, GO:0008610, GO:0009058, GO:0009611, GO:0009987, GO:0010181, GO:0016053, GO:0016491, GO:0016627, GO:0016628, GO:0016629, GO:0019752, GO:0031407, GO:0031408, GO:0032553, GO:0032787, GO:0036094, GO:0043167, GO:0043168, GO:…	Ko00592
	OG0000040	evm.model.HiC_scaffold_4.5649	2-alkenal reductase (NADP)
	OG0000040	evm.model.HiC_scaffold_4.5650	3-alkenal reductase (NADP)
	OG0000040	evm.model.HiC_scaffold_9.3467	4-alkenal reductase (NADP)
	OG0000694	evm.model.HiC_scaffold_1.930	2-alkenal reductase (NADP( )-dependent)-like
	OG0000040	evm.model.HiC_scaffold_10.1351	2-alkenal reductase (NADP( )-dependent)-like	GO:0003674, GO:0003824, GO:0005575, GO:0005622, GO:0005623, GO:0005737, GO:0005829, GO:0005886, GO:0006950, GO:0006979, GO:0008150, GO:0008152, GO:0016020, GO:0016491, GO:0016627, GO:0016628, GO:0032440, GO:0044424, GO:0044444, GO:0044464, GO:0050896, GO:0055114, GO:0071944
	OG0000040	evm.model.HiC_scaffold_12.3544	2-alkenal reductase (NADP( )-dependent)-like
	OG0000040	evm.model.HiC_scaffold_12.3545	2-alkenal reductase (NADP( )-dependent)-like
	OG0000040	evm.model.HiC_scaffold_12.3546	2-alkenal reductase (NADP( )-dependent)-like	GO:0003674, GO:0003824, GO:0005575, GO:0005622, GO:0005623, GO:0005737, GO:0005829, GO:0005886, GO:0006950, GO:0006979, GO:0008150, GO:0008152, GO:0016020, GO:0016491, GO:0016627, GO:0016628, GO:0032440, GO:0044424, GO:0044444, GO:0044464, GO:0050896, GO:0055114, GO:0071944
	OG0000040	evm.model.HiC_scaffold_12.3547	2-alkenal reductase (NADP( )-dependent)-like
	OG0000040	evm.model.HiC_scaffold_12.3548	2-alkenal reductase (NADP( )-dependent)-like	GO:0003674, GO:0003824, GO:0005575, GO:0005622, GO:0005623, GO:0005737, GO:0005829, GO:0005886, GO:0006950, GO:0006979, GO:0008150, GO:0008152, GO:0016020, GO:0016491, GO:0016627, GO:0016628, GO:0032440, GO:0044424, GO:0044444, GO:0044464, GO:0050896, GO:0055114, GO:0071944
	OG0000040	evm.model.HiC_scaffold_12.3549	2-alkenal reductase (NADP( )-dependent)-like
	OG0000040	evm.model.HiC_scaffold_12.3551	2-alkenal reductase (NADP( )-dependent)-like
	OG0000040	evm.model.HiC_scaffold_12.3553	2-alkenal reductase (NADP( )-dependent)-like
	OG0000040	evm.model.HiC_scaffold_12.3555	2-alkenal reductase (NADP( )-dependent)-like
	OG0000040	evm.model.HiC_scaffold_12.3557	2-alkenal reductase (NADP( )-dependent)-like
	OG0000040	evm.model.HiC_scaffold_12.3558	2-alkenal reductase (NADP( )-dependent)-like
	OG0000040	evm.model.HiC_scaffold_12.3559	2-alkenal reductase (NADP( )-dependent)-like
	OG0000040	evm.model.HiC_scaffold_12.3653	2-alkenal reductase (NADP( )-dependent)-like	GO:0003674, GO:0003824, GO:0005575, GO:0005622, GO:0005623, GO:0005737, GO:0005829, GO:0005886, GO:0006950, GO:0006979, GO:0008150, GO:0008152, GO:0016020, GO:0016491, GO:0016627, GO:0016628, GO:0032440, GO:0044424, GO:0044444, GO:0044464, GO:0050896, GO:0055114, GO:0071944
	OG0000040	evm.model.HiC_scaffold_12.3659	2-alkenal reductase (NADP( )-dependent)-like
	OG0000040	evm.model.HiC_scaffold_12.3689	2-alkenal reductase (NADP( )-dependent)-like
	OG0000040	evm.model.HiC_scaffold_12.3691	2-alkenal reductase (NADP( )-dependent)-like
	OG0000040	evm.model.HiC_scaffold_12.3692	2-alkenal reductase (NADP( )-dependent)-like
	OG0000040	evm.model.HiC_scaffold_12.3696	2-alkenal reductase (NADP( )-dependent)-like
	OG0000040	evm.model.HiC_scaffold_12.3697	2-alkenal reductase (NADP( )-dependent)-like	GO:0003674, GO:0003824, GO:0005575, GO:0005622, GO:0005623, GO:0005634, GO:0005654, GO:0005737, GO:0005829, GO:0005886, GO:0006950, GO:0006979, GO:0008150, GO:0008152, GO:0010035, GO:0010038, GO:0016020, GO:0016491, GO:0016627, GO:0016628, GO:0031974, GO:0031981, GO:0032440, GO:0042221, GO:0043226, GO:0043227, GO:0043229, GO:0043231, GO:0043233, GO:0044422, GO:0044424, GO:0044428, GO:0044444, GO:…
	OG0000040	evm.model.HiC_scaffold_12.3699	2-alkenal reductase (NADP( )-dependent)-like	GO:0003674, GO:0003824, GO:0005575, GO:0005622, GO:0005623, GO:0005634, GO:0005654, GO:0005737, GO:0005829, GO:0005886, GO:0006950, GO:0006979, GO:0008150, GO:0008152, GO:0010035, GO:0010038, GO:0016020, GO:0016491, GO:0016627, GO:0016628, GO:0031974, GO:0031981, GO:0032440, GO:0042221, GO:0043226, GO:0043227, GO:0043229, GO:0043231, GO:0043233, GO:0044422, GO:0044424, GO:0044428, GO:0044444, GO:…
	OG0000040	evm.model.HiC_scaffold_12.3700	2-alkenal reductase (NADP( )-dependent)-like	GO:0003674, GO:0003824, GO:0005575, GO:0005622, GO:0005623, GO:0005737, GO:0005829, GO:0005886, GO:0006950, GO:0006979, GO:0008150, GO:0008152, GO:0016020, GO:0016491, GO:0016627, GO:0016628, GO:0032440, GO:0044424, GO:0044444, GO:0044464, GO:0050896, GO:0055114, GO:0071944
	OG0000040	evm.model.HiC_scaffold_12.3701	2-alkenal reductase (NADP( )-dependent)-like
	OG0000040	evm.model.HiC_scaffold_12.3702	2-alkenal reductase (NADP( )-dependent)-like	GO:0003674, GO:0003824, GO:0005575, GO:0005622, GO:0005623, GO:0005737, GO:0005829, GO:0005886, GO:0006950, GO:0006979, GO:0008150, GO:0008152, GO:0016020, GO:0016491, GO:0016627, GO:0016628, GO:0032440, GO:0044424, GO:0044444, GO:0044464, GO:0050896, GO:0055114, GO:0071944
	OG0000040	evm.model.HiC_scaffold_12.3703	2-alkenal reductase (NADP( )-dependent)-like	GO:0003674, GO:0003824, GO:0005575, GO:0005622, GO:0005623, GO:0005634, GO:0005654, GO:0005737, GO:0005829, GO:0005886, GO:0006950, GO:0006979, GO:0008150, GO:0008152, GO:0010035, GO:0010038, GO:0016020, GO:0016491, GO:0016627, GO:0016628, GO:0031974, GO:0031981, GO:0032440, GO:0042221, GO:0043226, GO:0043227, GO:0043229, GO:0043231, GO:0043233, GO:0044422, GO:0044424, GO:0044428, GO:0044444, GO:…
	OG0000040	evm.model.HiC_scaffold_12.3718	2-alkenal reductase (NADP( )-dependent)-like	GO:0003674, GO:0003824, GO:0005575, GO:0005622, GO:0005623, GO:0005634, GO:0005654, GO:0005737, GO:0005829, GO:0005886, GO:0006950, GO:0006979, GO:0008150, GO:0008152, GO:0010035, GO:0010038, GO:0016020, GO:0016491, GO:0016627, GO:0016628, GO:0031974, GO:0031981, GO:0032440, GO:0042221, GO:0043226, GO:0043227, GO:0043229, GO:0043231, GO:0043233, GO:0044422, GO:0044424, GO:0044428, GO:0044444, GO:…
	OG0000694	evm.model.HiC_scaffold_2.4377	2-alkenal reductase (NADP( )-dependent)-like	GO:0003674, GO:0003824, GO:0005575, GO:0005622, GO:0005623, GO:0005634, GO:0005654, GO:0005737, GO:0005829, GO:0005886, GO:0006950, GO:0006979, GO:0008150, GO:0008152, GO:0010035, GO:0010038, GO:0016020, GO:0016491, GO:0016627, GO:0016628, GO:0031974, GO:0031981, GO:0032440, GO:0042221, GO:0043226, GO:0043227, GO:0043229, GO:0043231, GO:0043233, GO:0044422, GO:0044424, GO:0044428, GO:0044444, GO:…
	OG0000694	evm.model.HiC_scaffold_5.2844	2-alkenal reductase (NADP( )-dependent)-like	GO:0003674, GO:0003824, GO:0005575, GO:0005622, GO:0005623, GO:0005634, GO:0005654, GO:0005737, GO:0005829, GO:0005886, GO:0006950, GO:0006979, GO:0008150, GO:0008152, GO:0010035, GO:0010038, GO:0016020, GO:0016491, GO:0016627, GO:0016628, GO:0031974, GO:0031981, GO:0032440, GO:0042221, GO:0043226, GO:0043227, GO:0043229, GO:0043231, GO:0043233, GO:0044422, GO:0044424, GO:0044428, GO:0044444, GO:…
	OG0001931	evm.model.HiC_scaffold_5.2628	2-amino-3-ketobutyrate coenzyme A ligase
	OG0000645	evm.model.HiC_scaffold_2.4468	3'-5' exonuclease activity
	OG0000645	evm.model.HiC_scaffold_2.4469	3'-5' exonuclease activity
	OG0000645	evm.model.HiC_scaffold_2.4470	3'-5' exonuclease activity
	OG0000645	evm.model.HiC_scaffold_2.4495	3'-5' exonuclease activity
	OG0004697	evm.model.HiC_scaffold_2.4507	3'-5' exonuclease activity
	OG0004697	evm.model.HiC_scaffold_2.4510	3'-5' exonuclease activity
	OG0004697	evm.model.HiC_scaffold_2.4511	3'-5' exonuclease activity
	OG0004697	evm.model.HiC_scaffold_2.4558	3'-5' exonuclease activity
	OG0001172	evm.model.HiC_scaffold_8.728	3-ketoacyl-coa synthase(KCS2)	GO:0003674, GO:0003824, GO:0004312, GO:0005575, GO:0006082, GO:0006629, GO:0006631, GO:0006633, GO:0006725, GO:0006950, GO:0006970, GO:0008150, GO:0008152, GO:0008610, GO:0009058, GO:0009266, GO:0009314, GO:0009409, GO:0009416, GO:0009611, GO:0009628, GO:0009698, GO:0009699, GO:0009922, GO:0009987, GO:0010345, GO:0016020, GO:0016021, GO:0016053, GO:0016740, GO:0016746, GO:0016747, GO:0019438, GO:…	Ko04626
	OG0001172	evm.model.HiC_scaffold_8.736	3-ketoacyl-coa synthase(KCS2)	GO:0003674, GO:0003824, GO:0004312, GO:0005575, GO:0006082, GO:0006629, GO:0006631, GO:0006633, GO:0006725, GO:0006950, GO:0006970, GO:0008150, GO:0008152, GO:0008610, GO:0009058, GO:0009266, GO:0009314, GO:0009409, GO:0009416, GO:0009611, GO:0009628, GO:0009698, GO:0009699, GO:0009922, GO:0009987, GO:0010345, GO:0016020, GO:0016021, GO:0016053, GO:0016740, GO:0016746, GO:0016747, GO:0019438, GO:…	Ko04626
	OG0001172	evm.model.HiC_scaffold_8.745	3-ketoacyl-CoA synthase(KCS2)	GO:0003674, GO:0003824, GO:0004312, GO:0005575, GO:0006082, GO:0006629, GO:0006631, GO:0006633, GO:0006725, GO:0006950, GO:0006970, GO:0008150, GO:0008152, GO:0008610, GO:0009058, GO:0009266, GO:0009314, GO:0009409, GO:0009416, GO:0009611, GO:0009628, GO:0009698, GO:0009699, GO:0009922, GO:0009987, GO:0010345, GO:0016020, GO:0016021, GO:0016053, GO:0016740, GO:0016746, GO:0016747, GO:0019438, GO:…	Ko04626
	OG0002708	evm.model.HiC_scaffold_5.3388	3-ketoacyl-CoA synthase(KCS3)	GO:0003674, GO:0003824, GO:0005575, GO:0005622, GO:0005623, GO:0005737, GO:0005783, GO:0006082, GO:0006629, GO:0006631, GO:0006633, GO:0006950, GO:0008150, GO:0008152, GO:0008610, GO:0009058, GO:0009266, GO:0009314, GO:0009409, GO:0009416, GO:0009628, GO:0009987, GO:0012505, GO:0016020, GO:0016053, GO:0016740, GO:0016746, GO:0016747, GO:0019752, GO:0032787, GO:0043226, GO:0043227, GO:0043229, GO:…	Ko04626
	OG0002708	evm.model.HiC_scaffold_5.3395	3-ketoacyl-CoA synthase(KCS3)	GO:0003674, GO:0003824, GO:0005575, GO:0005622, GO:0005623, GO:0005737, GO:0005783, GO:0006082, GO:0006629, GO:0006631, GO:0006633, GO:0006950, GO:0008150, GO:0008152, GO:0008610, GO:0009058, GO:0009266, GO:0009314, GO:0009409, GO:0009416, GO:0009628, GO:0009987, GO:0012505, GO:0016020, GO:0016053, GO:0016740, GO:0016746, GO:0016747, GO:0019752, GO:0032787, GO:0043226, GO:0043227, GO:0043229, GO:…	Ko04626
	OG0002708	evm.model.HiC_scaffold_9.2531	3-ketoacyl-CoA synthase(KCS3)	GO:0003674, GO:0003824, GO:0005575, GO:0005622, GO:0005623, GO:0005737, GO:0005783, GO:0006082, GO:0006629, GO:0006631, GO:0006633, GO:0006950, GO:0008150, GO:0008152, GO:0008610, GO:0009058, GO:0009266, GO:0009314, GO:0009409, GO:0009416, GO:0009628, GO:0009987, GO:0012505, GO:0016020, GO:0016053, GO:0016740, GO:0016746, GO:0016747, GO:0019752, GO:0032787, GO:0043226, GO:0043227, GO:0043229, GO:…	Ko04626
	OG0006915	evm.model.HiC_scaffold_4.2611	40S ribosomal protein	GO:0003674, GO:0003735, GO:0005198, GO:0005488, GO:0005575, GO:0005622, GO:0005623, GO:0005737, GO:0005829, GO:0005840, GO:0006412, GO:0006518, GO:0006807, GO:0008150, GO:0008152, GO:0008270, GO:0009058, GO:0009059, GO:0009987, GO:0010467, GO:0015935, GO:0019538, GO:0022626, GO:0022627, GO:0032991, GO:0034641, GO:0034645, GO:0043043, GO:0043167, GO:0043169, GO:0043170, GO:0043226, GO:0043228, GO:…	Ko00943
	OG0006915	evm.model.HiC_scaffold_7.430	40S ribosomal protein	GO:0003674, GO:0003735, GO:0005198, GO:0005488, GO:0005575, GO:0005622, GO:0005623, GO:0005737, GO:0005829, GO:0005840, GO:0006412, GO:0006518, GO:0006807, GO:0008150, GO:0008152, GO:0008270, GO:0009058, GO:0009059, GO:0009987, GO:0010467, GO:0015935, GO:0019538, GO:0022626, GO:0022627, GO:0032991, GO:0034641, GO:0034645, GO:0043043, GO:0043167, GO:0043169, GO:0043170, GO:0043226, GO:0043228, GO:…	Ko00943
	OG0000668	evm.model.HiC_scaffold_6.2379	50S ribosomal protein L2(rpl2)	GO:0003674, GO:0003676, GO:0003723, GO:0003735, GO:0003824, GO:0005198, GO:0005488, GO:0005575, GO:0005622, GO:0005623, GO:0005737, GO:0005840, GO:0006412, GO:0006518, GO:0006807, GO:0008150, GO:0008152, GO:0009058, GO:0009059, GO:0009507, GO:0009536, GO:0009987, GO:0010467, GO:0015934, GO:0015935, GO:0016740, GO:0019538, GO:0019843, GO:0032991, GO:0034641, GO:0034645, GO:0043043, GO:0043170, GO:…	Ko00943
	OG0000392	evm.model.HiC_scaffold_11.1015	52 kDa repressor of the inhibitor of the protein kinase-like
	OG0000392	evm.model.HiC_scaffold_11.1269	52 kDa repressor of the inhibitor of the protein kinase-like
	OG0000392	evm.model.HiC_scaffold_4.3280	52 kDa repressor of the inhibitor of the protein kinase-like
	OG0000392	evm.model.HiC_scaffold_5.991	52 kDa repressor of the inhibitor of the protein kinase-like
	OG0000392	evm.model.HiC_scaffold_9.3166	52 kDa repressor of the inhibitor of the protein kinase-like
	OG0000943	evm.model.HiC_scaffold_6.886	60S ribosomal protein L12	GO:0000027, GO:0003674, GO:0003676, GO:0003723, GO:0003735, GO:0005198, GO:0005488, GO:0005575, GO:0005622, GO:0005623, GO:0005634, GO:0005730, GO:0005737, GO:0005773, GO:0005829, GO:0005840, GO:0005911, GO:0006412, GO:0006518, GO:0006807, GO:0006950, GO:0006996, GO:0008150, GO:0008152, GO:0008270, GO:0009058, GO:0009059, GO:0009266, GO:0009409, GO:0009506, GO:0009507, GO:0009536, GO:0009628, GO:…	Ko00943
	OG0000125	evm.model.HiC_scaffold_10.2530	A G-specific adenine DNA	GO:0000700, GO:0000701, GO:0003674, GO:0003676, GO:0003677, GO:0003824, GO:0005488, GO:0005575, GO:0005622, GO:0005623, GO:0005634, GO:0006139, GO:0006259, GO:0006281, GO:0006284, GO:0006725, GO:0006807, GO:0006950, GO:0006974, GO:0006979, GO:0008150, GO:0008152, GO:0009987, GO:0016787, GO:0016798, GO:0016799, GO:0019104, GO:0032404, GO:0032407, GO:0033554, GO:0034641, GO:0043167, GO:0043169, GO:…
	OG0000308	evm.model.HiC_scaffold_1.2721	A Receptor for Ubiquitination Targets
	OG0000308	evm.model.HiC_scaffold_1.2746	A Receptor for Ubiquitination Targets
	OG0000079	evm.model.HiC_scaffold_1.4417	A Receptor for Ubiquitination Targets
	OG0000079	evm.model.HiC_scaffold_1.4428	A Receptor for Ubiquitination Targets
	OG0000079	evm.model.HiC_scaffold_1.4437	A Receptor for Ubiquitination Targets
	OG0000079	evm.model.HiC_scaffold_1.4443	A Receptor for Ubiquitination Targets
	OG0000236	evm.model.HiC_scaffold_10.1272	A Receptor for Ubiquitination Targets
	OG0000236	evm.model.HiC_scaffold_10.3075	A Receptor for Ubiquitination Targets
	OG0000236	evm.model.HiC_scaffold_10.3483	A Receptor for Ubiquitination Targets
	OG0000236	evm.model.HiC_scaffold_10.3484	A Receptor for Ubiquitination Targets
	OG0000236	evm.model.HiC_scaffold_10.3595	A Receptor for Ubiquitination Targets
	OG0000236	evm.model.HiC_scaffold_10.3598	A Receptor for Ubiquitination Targets
	OG0000236	evm.model.HiC_scaffold_10.3605	A Receptor for Ubiquitination Targets
	OG0000236	evm.model.HiC_scaffold_10.3608	A Receptor for Ubiquitination Targets
	OG0001813	evm.model.HiC_scaffold_4.1797	A Receptor for Ubiquitination Targets	GO:0000151, GO:0003674, GO:0003824, GO:0004842, GO:0005575, GO:0005622, GO:0005623, GO:0005634, GO:0005730, GO:0005737, GO:0006464, GO:0006508, GO:0006511, GO:0006807, GO:0007154, GO:0007165, GO:0008150, GO:0008152, GO:0009056, GO:0009057, GO:0009719, GO:0009725, GO:0009741, GO:0009742, GO:0009755, GO:0009966, GO:0009967, GO:0009987, GO:0010033, GO:0010646, GO:0010647, GO:0014070, GO:0016567, GO:…
	OG0001813	evm.model.HiC_scaffold_4.1798	A Receptor for Ubiquitination Targets	GO:0000151, GO:0003674, GO:0003824, GO:0004842, GO:0005575, GO:0005622, GO:0005623, GO:0005634, GO:0005730, GO:0005737, GO:0006464, GO:0006508, GO:0006511, GO:0006807, GO:0007154, GO:0007165, GO:0008150, GO:0008152, GO:0009056, GO:0009057, GO:0009719, GO:0009725, GO:0009741, GO:0009742, GO:0009755, GO:0009966, GO:0009967, GO:0009987, GO:0010033, GO:0010646, GO:0010647, GO:0014070, GO:0016567, GO:…
	OG0001813	evm.model.HiC_scaffold_4.1805	A Receptor for Ubiquitination Targets	GO:0000151, GO:0003674, GO:0003824, GO:0004842, GO:0005575, GO:0005622, GO:0005623, GO:0005634, GO:0005730, GO:0005737, GO:0006464, GO:0006508, GO:0006511, GO:0006807, GO:0007154, GO:0007165, GO:0008150, GO:0008152, GO:0009056, GO:0009057, GO:0009719, GO:0009725, GO:0009741, GO:0009742, GO:0009755, GO:0009966, GO:0009967, GO:0009987, GO:0010033, GO:0010646, GO:0010647, GO:0014070, GO:0016567, GO:…
	OG0001813	evm.model.HiC_scaffold_4.1812	A Receptor for Ubiquitination Targets	GO:0000151, GO:0003674, GO:0003824, GO:0004842, GO:0005575, GO:0005622, GO:0005623, GO:0005634, GO:0005730, GO:0005737, GO:0006464, GO:0006508, GO:0006511, GO:0006807, GO:0007154, GO:0007165, GO:0008150, GO:0008152, GO:0009056, GO:0009057, GO:0009719, GO:0009725, GO:0009741, GO:0009742, GO:0009755, GO:0009966, GO:0009967, GO:0009987, GO:0010033, GO:0010646, GO:0010647, GO:0014070, GO:0016567, GO:…
	OG0001813	evm.model.HiC_scaffold_4.1814	A Receptor for Ubiquitination Targets	GO:0000151, GO:0003674, GO:0003824, GO:0004842, GO:0005575, GO:0005622, GO:0005623, GO:0005634, GO:0005730, GO:0005737, GO:0006464, GO:0006508, GO:0006511, GO:0006807, GO:0007154, GO:0007165, GO:0008150, GO:0008152, GO:0009056, GO:0009057, GO:0009719, GO:0009725, GO:0009741, GO:0009742, GO:0009755, GO:0009966, GO:0009967, GO:0009987, GO:0010033, GO:0010646, GO:0010647, GO:0014070, GO:0016567, GO:…
	OG0001813	evm.model.HiC_scaffold_4.1819	A Receptor for Ubiquitination Targets	GO:0000151, GO:0003674, GO:0003824, GO:0004842, GO:0005575, GO:0005622, GO:0005623, GO:0005634, GO:0005730, GO:0005737, GO:0006464, GO:0006508, GO:0006511, GO:0006807, GO:0007154, GO:0007165, GO:0008150, GO:0008152, GO:0009056, GO:0009057, GO:0009719, GO:0009725, GO:0009741, GO:0009742, GO:0009755, GO:0009966, GO:0009967, GO:0009987, GO:0010033, GO:0010646, GO:0010647, GO:0014070, GO:0016567, GO:…
	OG0000362	evm.model.HiC_scaffold_6.616	A Receptor for Ubiquitination Targets
	OG0000965	evm.model.HiC_scaffold_6.621	A Receptor for Ubiquitination Targets
	OG0000362	evm.model.HiC_scaffold_6.642	A Receptor for Ubiquitination Targets
	OG0000769	evm.model.HiC_scaffold_6.645	A Receptor for Ubiquitination Targets
	OG0000362	evm.model.HiC_scaffold_6.649	A Receptor for Ubiquitination Targets
	OG0002990	evm.model.HiC_scaffold_6.653	A Receptor for Ubiquitination Targets
	OG0000362	evm.model.HiC_scaffold_6.894	A Receptor for Ubiquitination Targets
	OG0000362	evm.model.HiC_scaffold_6.1304	A Receptor for Ubiquitination Targets
	OG0001238	evm.model.HiC_scaffold_1.1516	AAA domain
	OG0001238	evm.model.HiC_scaffold_1.1564	AAA domain
	OG0001238	evm.model.HiC_scaffold_3.67	AAA domain
	OG0001238	evm.model.HiC_scaffold_3.70	AAA domain
	OG0001238	evm.model.HiC_scaffold_3.72	AAA domain
	OG0000257	evm.model.HiC_scaffold_11.2778	ABC transporter B family member	GO:0000166, GO:0003674, GO:0003824, GO:0005215, GO:0005488, GO:0005524, GO:0005575, GO:0005623, GO:0005886, GO:0005911, GO:0006810, GO:0008144, GO:0008150, GO:0009506, GO:0009914, GO:0009926, GO:0009966, GO:0010315, GO:0010329, GO:0010540, GO:0010646, GO:0010817, GO:0010928, GO:0015399, GO:0015405, GO:0015562, GO:0016020, GO:0016021, GO:0016462, GO:0016787, GO:0016817, GO:0016818, GO:0016887, GO:…	Ko02010
	OG0000257	evm.model.HiC_scaffold_11.2779	ABC transporter B family member	GO:0000166, GO:0003674, GO:0003824, GO:0005215, GO:0005488, GO:0005524, GO:0005575, GO:0005623, GO:0005886, GO:0005911, GO:0006810, GO:0008144, GO:0008150, GO:0009506, GO:0009914, GO:0009926, GO:0009966, GO:0010315, GO:0010329, GO:0010540, GO:0010646, GO:0010817, GO:0010928, GO:0015399, GO:0015405, GO:0015562, GO:0016020, GO:0016021, GO:0016462, GO:0016787, GO:0016817, GO:0016818, GO:0016887, GO:…	Ko02010
	OG0021566	evm.model.HiC_scaffold_12.3758	ABC transporter B family member	GO:0000166, GO:0003674, GO:0003824, GO:0005215, GO:0005488, GO:0005524, GO:0005575, GO:0005622, GO:0005623, GO:0005634, GO:0005886, GO:0005911, GO:0006810, GO:0008144, GO:0008150, GO:0009506, GO:0015399, GO:0015405, GO:0016020, GO:0016021, GO:0016462, GO:0016787, GO:0016817, GO:0016818, GO:0016887, GO:0017076, GO:0017111, GO:0022804, GO:0022857, GO:0030054, GO:0030554, GO:0031224, GO:0032553, GO:…	Ko02010
	OG0000257	evm.model.HiC_scaffold_3.2313	ABC transporter B family member	GO:0000166, GO:0003674, GO:0003824, GO:0005215, GO:0005488, GO:0005524, GO:0005575, GO:0005623, GO:0005886, GO:0006810, GO:0008144, GO:0008150, GO:0015399, GO:0015405, GO:0016020, GO:0016021, GO:0016462, GO:0016787, GO:0016817, GO:0016818, GO:0016887, GO:0017076, GO:0017111, GO:0022804, GO:0022857, GO:0030554, GO:0031224, GO:0032553, GO:0032555, GO:0032559, GO:0035639, GO:0036094, GO:0042623, GO:…	Ko02010
	OG0000257	evm.model.HiC_scaffold_3.2315	ABC transporter B family member	GO:0000166, GO:0003674, GO:0003824, GO:0005215, GO:0005488, GO:0005524, GO:0005575, GO:0005623, GO:0005886, GO:0006810, GO:0008144, GO:0008150, GO:0015399, GO:0015405, GO:0016020, GO:0016021, GO:0016462, GO:0016787, GO:0016817, GO:0016818, GO:0016887, GO:0017076, GO:0017111, GO:0022804, GO:0022857, GO:0030554, GO:0031224, GO:0032553, GO:0032555, GO:0032559, GO:0035639, GO:0036094, GO:0042623, GO:…	Ko02010
	OG0000257	evm.model.HiC_scaffold_7.652	ABC transporter B family member	GO:0000166, GO:0003674, GO:0003824, GO:0005215, GO:0005488, GO:0005524, GO:0005575, GO:0005623, GO:0005886, GO:0005911, GO:0006810, GO:0008144, GO:0008150, GO:0009506, GO:0009914, GO:0009926, GO:0009966, GO:0010315, GO:0010329, GO:0010540, GO:0010646, GO:0010817, GO:0010928, GO:0015399, GO:0015405, GO:0015562, GO:0016020, GO:0016021, GO:0016462, GO:0016787, GO:0016817, GO:0016818, GO:0016887, GO:…	Ko02010
	OG0000257	evm.model.HiC_scaffold_7.653	ABC transporter B family member	GO:0000166, GO:0003674, GO:0003824, GO:0005215, GO:0005488, GO:0005524, GO:0005575, GO:0005622, GO:0005623, GO:0005737, GO:0005773, GO:0005774, GO:0005886, GO:0005911, GO:0006810, GO:0006855, GO:0007154, GO:0007165, GO:0007275, GO:0008144, GO:0008150, GO:0008559, GO:0009506, GO:0009605, GO:0009606, GO:0009628, GO:0009629, GO:0009630, GO:0009653, GO:0009719, GO:0009725, GO:0009733, GO:0009734, GO:…	Ko02010
	OG0000257	evm.model.HiC_scaffold_7.654	ABC transporter B family member	GO:0000166, GO:0003674, GO:0003824, GO:0005215, GO:0005488, GO:0005524, GO:0005575, GO:0005623, GO:0005886, GO:0005911, GO:0006810, GO:0008144, GO:0008150, GO:0009506, GO:0009914, GO:0009926, GO:0009966, GO:0010315, GO:0010329, GO:0010540, GO:0010646, GO:0010817, GO:0010928, GO:0015399, GO:0015405, GO:0015562, GO:0016020, GO:0016021, GO:0016462, GO:0016787, GO:0016817, GO:0016818, GO:0016887, GO:…	Ko02010
	OG0000257	evm.model.HiC_scaffold_7.656	ABC transporter B family member		Ko02010
	OG0000257	evm.model.HiC_scaffold_7.661	ABC transporter B family member		Ko02010
	OG0000257	evm.model.HiC_scaffold_7.662	ABC transporter B family member		Ko02010
	OG0000257	evm.model.HiC_scaffold_7.900	ABC transporter B family member		Ko02010
	OG0000388	evm.model.HiC_scaffold_3.1678	ABC transporter C family member	GO:0000166, GO:0000325, GO:0003674, GO:0003824, GO:0005215, GO:0005488, GO:0005524, GO:0005575, GO:0005622, GO:0005623, GO:0005737, GO:0005773, GO:0005774, GO:0006810, GO:0006855, GO:0008144, GO:0008150, GO:0008559, GO:0015238, GO:0015399, GO:0015405, GO:0015893, GO:0016020, GO:0016021, GO:0016462, GO:0016787, GO:0016817, GO:0016818, GO:0016887, GO:0017076, GO:0017111, GO:0022804, GO:0022857, GO:…	Ko02010
	OG0000181	evm.model.HiC_scaffold_3.4074	ABC transporter C family member	GO:0000166, GO:0000325, GO:0003674, GO:0003824, GO:0005215, GO:0005488, GO:0005524, GO:0005575, GO:0005622, GO:0005623, GO:0005737, GO:0005773, GO:0005774, GO:0006810, GO:0006855, GO:0008144, GO:0008150, GO:0008559, GO:0015238, GO:0015399, GO:0015405, GO:0015893, GO:0016020, GO:0016021, GO:0016462, GO:0016787, GO:0016817, GO:0016818, GO:0016887, GO:0017076, GO:0017111, GO:0022804, GO:0022857, GO:…	Ko02010
	OG0004521	evm.model.HiC_scaffold_4.4571	ABC transporter C family member	GO:0000166, GO:0000325, GO:0003674, GO:0003824, GO:0005215, GO:0005488, GO:0005524, GO:0005575, GO:0005622, GO:0005623, GO:0005737, GO:0005773, GO:0005774, GO:0006810, GO:0006855, GO:0008144, GO:0008150, GO:0008559, GO:0015238, GO:0015399, GO:0015405, GO:0015893, GO:0016020, GO:0016021, GO:0016462, GO:0016787, GO:0016817, GO:0016818, GO:0016887, GO:0017076, GO:0017111, GO:0022804, GO:0022857, GO:…	Ko02010
	OG0000343	evm.model.HiC_scaffold_5.2717	ABC transporter C family member	GO:0000166, GO:0000325, GO:0003674, GO:0003824, GO:0005215, GO:0005488, GO:0005524, GO:0005575, GO:0005576, GO:0005622, GO:0005623, GO:0005737, GO:0005773, GO:0005774, GO:0005911, GO:0006810, GO:0006855, GO:0008144, GO:0008150, GO:0008559, GO:0009506, GO:0009605, GO:0009607, GO:0010290, GO:0015238, GO:0015399, GO:0015405, GO:0015431, GO:0015893, GO:0016020, GO:0016021, GO:0016462, GO:0016787, GO:…	Ko02010
	OG0000388	evm.model.HiC_scaffold_5.3363	ABC transporter C family member	GO:0000166, GO:0000325, GO:0003674, GO:0003824, GO:0005215, GO:0005488, GO:0005524, GO:0005575, GO:0005622, GO:0005623, GO:0005737, GO:0005773, GO:0005774, GO:0006810, GO:0006855, GO:0008144, GO:0008150, GO:0008559, GO:0015238, GO:0015399, GO:0015405, GO:0015893, GO:0016020, GO:0016021, GO:0016462, GO:0016787, GO:0016817, GO:0016818, GO:0016887, GO:0017076, GO:0017111, GO:0022804, GO:0022857, GO:…	Ko02010
	OG0000388	evm.model.HiC_scaffold_5.3364	ABC transporter C family member	GO:0000166, GO:0000325, GO:0003674, GO:0003824, GO:0005215, GO:0005488, GO:0005524, GO:0005575, GO:0005622, GO:0005623, GO:0005737, GO:0005773, GO:0005774, GO:0006810, GO:0006855, GO:0008144, GO:0008150, GO:0008559, GO:0015238, GO:0015399, GO:0015405, GO:0015893, GO:0016020, GO:0016021, GO:0016462, GO:0016787, GO:0016817, GO:0016818, GO:0016887, GO:0017076, GO:0017111, GO:0022804, GO:0022857, GO:…	Ko02010
	OG0000388	evm.model.HiC_scaffold_5.3374	ABC transporter C family member	GO:0000166, GO:0000325, GO:0003674, GO:0003824, GO:0005215, GO:0005488, GO:0005524, GO:0005575, GO:0005622, GO:0005623, GO:0005737, GO:0005773, GO:0005774, GO:0006810, GO:0006855, GO:0008144, GO:0008150, GO:0008559, GO:0015238, GO:0015399, GO:0015405, GO:0015893, GO:0016020, GO:0016021, GO:0016462, GO:0016787, GO:0016817, GO:0016818, GO:0016887, GO:0017076, GO:0017111, GO:0022804, GO:0022857, GO:…	Ko02010
	OG0000388	evm.model.HiC_scaffold_5.3376	ABC transporter C family member	GO:0000166, GO:0000325, GO:0003674, GO:0003824, GO:0005215, GO:0005488, GO:0005524, GO:0005575, GO:0005622, GO:0005623, GO:0005737, GO:0005773, GO:0005774, GO:0006810, GO:0006855, GO:0008144, GO:0008150, GO:0008559, GO:0015238, GO:0015399, GO:0015405, GO:0015893, GO:0016020, GO:0016021, GO:0016462, GO:0016787, GO:0016817, GO:0016818, GO:0016887, GO:0017076, GO:0017111, GO:0022804, GO:0022857, GO:…	Ko02010
	OG0000388	evm.model.HiC_scaffold_5.3377	ABC transporter C family member	GO:0000166, GO:0000325, GO:0003674, GO:0003824, GO:0005215, GO:0005488, GO:0005524, GO:0005575, GO:0005622, GO:0005623, GO:0005737, GO:0005773, GO:0005774, GO:0006810, GO:0006855, GO:0008144, GO:0008150, GO:0008559, GO:0015238, GO:0015399, GO:0015405, GO:0015893, GO:0016020, GO:0016021, GO:0016462, GO:0016787, GO:0016817, GO:0016818, GO:0016887, GO:0017076, GO:0017111, GO:0022804, GO:0022857, GO:…	Ko02010
	OG0000388	evm.model.HiC_scaffold_5.3379	ABC transporter C family member	GO:0000166, GO:0000325, GO:0003674, GO:0003824, GO:0005215, GO:0005488, GO:0005524, GO:0005575, GO:0005622, GO:0005623, GO:0005737, GO:0005773, GO:0005774, GO:0006810, GO:0006855, GO:0008144, GO:0008150, GO:0008559, GO:0015238, GO:0015399, GO:0015405, GO:0015893, GO:0016020, GO:0016021, GO:0016462, GO:0016787, GO:0016817, GO:0016818, GO:0016887, GO:0017076, GO:0017111, GO:0022804, GO:0022857, GO:…	Ko02010
	OG0000343	evm.model.HiC_scaffold_8.405	ABC transporter C family member	GO:0000166, GO:0000325, GO:0003674, GO:0003824, GO:0005215, GO:0005488, GO:0005524, GO:0005575, GO:0005576, GO:0005622, GO:0005623, GO:0005737, GO:0005773, GO:0005774, GO:0005911, GO:0006810, GO:0006855, GO:0008144, GO:0008150, GO:0008559, GO:0009506, GO:0009605, GO:0009607, GO:0010290, GO:0015238, GO:0015399, GO:0015405, GO:0015431, GO:0015893, GO:0016020, GO:0016021, GO:0016462, GO:0016787, GO:…	Ko02010
	OG0000343	evm.model.HiC_scaffold_8.410	ABC transporter C family member	GO:0000166, GO:0000325, GO:0003674, GO:0003824, GO:0005215, GO:0005488, GO:0005524, GO:0005575, GO:0005576, GO:0005622, GO:0005623, GO:0005737, GO:0005773, GO:0005774, GO:0005911, GO:0006810, GO:0006855, GO:0008144, GO:0008150, GO:0008559, GO:0009506, GO:0009605, GO:0009607, GO:0010290, GO:0015238, GO:0015399, GO:0015405, GO:0015431, GO:0015893, GO:0016020, GO:0016021, GO:0016462, GO:0016787, GO:…	Ko02010
	OG0000343	evm.model.HiC_scaffold_8.411	ABC transporter C family member	GO:0000166, GO:0000325, GO:0003674, GO:0003824, GO:0005215, GO:0005488, GO:0005524, GO:0005575, GO:0005576, GO:0005622, GO:0005623, GO:0005737, GO:0005773, GO:0005774, GO:0005911, GO:0006810, GO:0006855, GO:0008144, GO:0008150, GO:0008559, GO:0009506, GO:0009605, GO:0009607, GO:0010290, GO:0015238, GO:0015399, GO:0015405, GO:0015431, GO:0015893, GO:0016020, GO:0016021, GO:0016462, GO:0016787, GO:…	Ko02010
	OG0000343	evm.model.HiC_scaffold_8.415	ABC transporter C family member	GO:0000166, GO:0000325, GO:0003674, GO:0003824, GO:0005215, GO:0005488, GO:0005524, GO:0005575, GO:0005576, GO:0005622, GO:0005623, GO:0005737, GO:0005773, GO:0005774, GO:0005911, GO:0006810, GO:0006855, GO:0008144, GO:0008150, GO:0008559, GO:0009506, GO:0009605, GO:0009607, GO:0010290, GO:0015238, GO:0015399, GO:0015405, GO:0015431, GO:0015893, GO:0016020, GO:0016021, GO:0016462, GO:0016787, GO:…	Ko02010
	OG0000343	evm.model.HiC_scaffold_8.426	ABC transporter C family member	GO:0000166, GO:0000325, GO:0003674, GO:0003824, GO:0005215, GO:0005488, GO:0005524, GO:0005575, GO:0005576, GO:0005622, GO:0005623, GO:0005737, GO:0005773, GO:0005774, GO:0005911, GO:0006810, GO:0006855, GO:0008144, GO:0008150, GO:0008559, GO:0009506, GO:0009605, GO:0009607, GO:0010290, GO:0015238, GO:0015399, GO:0015405, GO:0015431, GO:0015893, GO:0016020, GO:0016021, GO:0016462, GO:0016787, GO:…	Ko02010
	OG0000343	evm.model.HiC_scaffold_8.429	ABC transporter C family member	GO:0000166, GO:0000325, GO:0003674, GO:0003824, GO:0005215, GO:0005488, GO:0005524, GO:0005575, GO:0005576, GO:0005622, GO:0005623, GO:0005737, GO:0005773, GO:0005774, GO:0005911, GO:0006810, GO:0006855, GO:0008144, GO:0008150, GO:0008559, GO:0009506, GO:0009605, GO:0009607, GO:0010290, GO:0015238, GO:0015399, GO:0015405, GO:0015431, GO:0015893, GO:0016020, GO:0016021, GO:0016462, GO:0016787, GO:…	Ko02010
	OG0000343	evm.model.HiC_scaffold_8.435	ABC transporter C family member	GO:0000166, GO:0000325, GO:0003674, GO:0003824, GO:0005215, GO:0005488, GO:0005524, GO:0005575, GO:0005576, GO:0005622, GO:0005623, GO:0005737, GO:0005773, GO:0005774, GO:0005911, GO:0006810, GO:0006855, GO:0008144, GO:0008150, GO:0008559, GO:0009506, GO:0009605, GO:0009607, GO:0010290, GO:0015238, GO:0015399, GO:0015405, GO:0015431, GO:0015893, GO:0016020, GO:0016021, GO:0016462, GO:0016787, GO:…	Ko02010
	OG0002861	evm.model.HiC_scaffold_1.3232	ABC transporter F family member	GO:0000166, GO:0003674, GO:0003824, GO:0005215, GO:0005488, GO:0005524, GO:0008144, GO:0016462, GO:0016787, GO:0016817, GO:0016818, GO:0016887, GO:0017076, GO:0017111, GO:0030554, GO:0032553, GO:0032555, GO:0032559, GO:0035639, GO:0036094, GO:0043167, GO:0043168, GO:0097159, GO:0097367, GO:1901265, GO:1901363
	OG0002861	evm.model.HiC_scaffold_11.1086	ABC transporter F family member	GO:0000166, GO:0003674, GO:0003824, GO:0005215, GO:0005488, GO:0005524, GO:0008144, GO:0016462, GO:0016787, GO:0016817, GO:0016818, GO:0016887, GO:0017076, GO:0017111, GO:0030554, GO:0032553, GO:0032555, GO:0032559, GO:0035639, GO:0036094, GO:0043167, GO:0043168, GO:0097159, GO:0097367, GO:1901265, GO:1901363
	OG0002861	evm.model.HiC_scaffold_4.3470	ABC transporter F family member	GO:0000166, GO:0003674, GO:0003824, GO:0005215, GO:0005488, GO:0005524, GO:0008144, GO:0016462, GO:0016787, GO:0016817, GO:0016818, GO:0016887, GO:0017076, GO:0017111, GO:0030554, GO:0032553, GO:0032555, GO:0032559, GO:0035639, GO:0036094, GO:0043167, GO:0043168, GO:0097159, GO:0097367, GO:1901265, GO:1901363
	OG0000644	evm.model.HiC_scaffold_11.1058	Acetyltransferase
	OG0000591	evm.model.HiC_scaffold_11.3778	Acetyltransferase (GNAT) domain
	OG0000591	evm.model.HiC_scaffold_11.3782	Acetyltransferase (GNAT) domain
	OG0000591	evm.model.HiC_scaffold_11.3784	Acetyltransferase (GNAT) domain
	OG0000574	evm.model.HiC_scaffold_12.1748	acetyltransferase At3g50280-like	GO:0000902, GO:0000904, GO:0003674, GO:0003824, GO:0005575, GO:0005622, GO:0005623, GO:0005737, GO:0005829, GO:0008150, GO:0008152, GO:0009058, GO:0009059, GO:0009653, GO:0009888, GO:0009987, GO:0010026, GO:0010090, GO:0010143, GO:0016043, GO:0016740, GO:0016746, GO:0016747, GO:0030154, GO:0032502, GO:0032989, GO:0043170, GO:0044424, GO:0044444, GO:0044464, GO:0048468, GO:0048856, GO:0048869, GO:…
	OG0000574	evm.model.HiC_scaffold_4.6714	acetyltransferase At3g50280-like	GO:0000902, GO:0000904, GO:0003674, GO:0003824, GO:0005575, GO:0005622, GO:0005623, GO:0005737, GO:0005829, GO:0008150, GO:0008152, GO:0009058, GO:0009059, GO:0009653, GO:0009888, GO:0009987, GO:0010026, GO:0010090, GO:0010143, GO:0016043, GO:0016740, GO:0016746, GO:0016747, GO:0030154, GO:0032502, GO:0032989, GO:0043170, GO:0044424, GO:0044444, GO:0044464, GO:0048468, GO:0048856, GO:0048869, GO:…
	OG0000574	evm.model.HiC_scaffold_4.6715	acetyltransferase At3g50280-like	GO:0000902, GO:0000904, GO:0003674, GO:0003824, GO:0005575, GO:0005622, GO:0005623, GO:0005737, GO:0005829, GO:0008150, GO:0008152, GO:0009058, GO:0009059, GO:0009653, GO:0009888, GO:0009987, GO:0010026, GO:0010090, GO:0010143, GO:0016043, GO:0016740, GO:0016746, GO:0016747, GO:0030154, GO:0032502, GO:0032989, GO:0043170, GO:0044424, GO:0044444, GO:0044464, GO:0048468, GO:0048856, GO:0048869, GO:…
	OG0000574	evm.model.HiC_scaffold_4.6716	acetyltransferase At3g50280-like	GO:0000902, GO:0000904, GO:0003674, GO:0003824, GO:0005575, GO:0005622, GO:0005623, GO:0005737, GO:0005829, GO:0008150, GO:0008152, GO:0009058, GO:0009059, GO:0009653, GO:0009888, GO:0009987, GO:0010026, GO:0010090, GO:0010143, GO:0016043, GO:0016740, GO:0016746, GO:0016747, GO:0030154, GO:0032502, GO:0032989, GO:0043170, GO:0044424, GO:0044444, GO:0044464, GO:0048468, GO:0048856, GO:0048869, GO:…
	OG0000574	evm.model.HiC_scaffold_4.6717	acetyltransferase At3g50280-like	GO:0000902, GO:0000904, GO:0003674, GO:0003824, GO:0005575, GO:0005622, GO:0005623, GO:0005737, GO:0005829, GO:0008150, GO:0008152, GO:0009058, GO:0009059, GO:0009653, GO:0009888, GO:0009987, GO:0010026, GO:0010090, GO:0010143, GO:0016043, GO:0016740, GO:0016746, GO:0016747, GO:0030154, GO:0032502, GO:0032989, GO:0043170, GO:0044424, GO:0044444, GO:0044464, GO:0048468, GO:0048856, GO:0048869, GO:…
	OG0000574	evm.model.HiC_scaffold_4.6718	acetyltransferase At3g50280-like	GO:0000902, GO:0000904, GO:0003674, GO:0003824, GO:0005575, GO:0005622, GO:0005623, GO:0005737, GO:0005829, GO:0008150, GO:0008152, GO:0009058, GO:0009059, GO:0009653, GO:0009888, GO:0009987, GO:0010026, GO:0010090, GO:0010143, GO:0016043, GO:0016740, GO:0016746, GO:0016747, GO:0030154, GO:0032502, GO:0032989, GO:0043170, GO:0044424, GO:0044444, GO:0044464, GO:0048468, GO:0048856, GO:0048869, GO:…
	OG0000574	evm.model.HiC_scaffold_4.6720	acetyltransferase At3g50280-like	GO:0000902, GO:0000904, GO:0003674, GO:0003824, GO:0005575, GO:0005622, GO:0005623, GO:0005737, GO:0005829, GO:0008150, GO:0008152, GO:0009058, GO:0009059, GO:0009653, GO:0009888, GO:0009987, GO:0010026, GO:0010090, GO:0010143, GO:0016043, GO:0016740, GO:0016746, GO:0016747, GO:0030154, GO:0032502, GO:0032989, GO:0043170, GO:0044424, GO:0044444, GO:0044464, GO:0048468, GO:0048856, GO:0048869, GO:…
	OG0000574	evm.model.HiC_scaffold_4.6721	acetyltransferase At3g50280-like	GO:0000902, GO:0000904, GO:0003674, GO:0003824, GO:0005575, GO:0005622, GO:0005623, GO:0005737, GO:0005829, GO:0008150, GO:0008152, GO:0009058, GO:0009059, GO:0009653, GO:0009888, GO:0009987, GO:0010026, GO:0010090, GO:0010143, GO:0016043, GO:0016740, GO:0016746, GO:0016747, GO:0030154, GO:0032502, GO:0032989, GO:0043170, GO:0044424, GO:0044444, GO:0044464, GO:0048468, GO:0048856, GO:0048869, GO:…
	OG0000574	evm.model.HiC_scaffold_4.6722	acetyltransferase At3g50280-like	GO:0000902, GO:0000904, GO:0003674, GO:0003824, GO:0005575, GO:0005622, GO:0005623, GO:0005737, GO:0005829, GO:0008150, GO:0008152, GO:0009058, GO:0009059, GO:0009653, GO:0009888, GO:0009987, GO:0010026, GO:0010090, GO:0010143, GO:0016043, GO:0016740, GO:0016746, GO:0016747, GO:0030154, GO:0032502, GO:0032989, GO:0043170, GO:0044424, GO:0044444, GO:0044464, GO:0048468, GO:0048856, GO:0048869, GO:…
	OG0000574	evm.model.HiC_scaffold_4.6723	acetyltransferase At3g50280-like	GO:0000902, GO:0000904, GO:0003674, GO:0003824, GO:0005575, GO:0005622, GO:0005623, GO:0005737, GO:0005829, GO:0008150, GO:0008152, GO:0009058, GO:0009059, GO:0009653, GO:0009888, GO:0009987, GO:0010026, GO:0010090, GO:0010143, GO:0016043, GO:0016740, GO:0016746, GO:0016747, GO:0030154, GO:0032502, GO:0032989, GO:0043170, GO:0044424, GO:0044444, GO:0044464, GO:0048468, GO:0048856, GO:0048869, GO:…
	OG0000574	evm.model.HiC_scaffold_4.6728	acetyltransferase At3g50280-like	GO:0000902, GO:0000904, GO:0003674, GO:0003824, GO:0005575, GO:0005622, GO:0005623, GO:0005737, GO:0005829, GO:0008150, GO:0008152, GO:0009058, GO:0009059, GO:0009653, GO:0009888, GO:0009987, GO:0010026, GO:0010090, GO:0010143, GO:0016043, GO:0016740, GO:0016746, GO:0016747, GO:0030154, GO:0032502, GO:0032989, GO:0043170, GO:0044424, GO:0044444, GO:0044464, GO:0048468, GO:0048856, GO:0048869, GO:…
	OG0000574	evm.model.HiC_scaffold_4.6729	acetyltransferase At3g50280-like	GO:0000902, GO:0000904, GO:0003674, GO:0003824, GO:0005575, GO:0005622, GO:0005623, GO:0005737, GO:0005829, GO:0008150, GO:0008152, GO:0009058, GO:0009059, GO:0009653, GO:0009888, GO:0009987, GO:0010026, GO:0010090, GO:0010143, GO:0016043, GO:0016740, GO:0016746, GO:0016747, GO:0030154, GO:0032502, GO:0032989, GO:0043170, GO:0044424, GO:0044444, GO:0044464, GO:0048468, GO:0048856, GO:0048869, GO:…
	OG0000574	evm.model.HiC_scaffold_4.6730	acetyltransferase At3g50280-like	GO:0000902, GO:0000904, GO:0003674, GO:0003824, GO:0005575, GO:0005622, GO:0005623, GO:0005737, GO:0005829, GO:0008150, GO:0008152, GO:0009058, GO:0009059, GO:0009653, GO:0009888, GO:0009987, GO:0010026, GO:0010090, GO:0010143, GO:0016043, GO:0016740, GO:0016746, GO:0016747, GO:0030154, GO:0032502, GO:0032989, GO:0043170, GO:0044424, GO:0044444, GO:0044464, GO:0048468, GO:0048856, GO:0048869, GO:…
	OG0000644	evm.model.HiC_scaffold_6.221	acetyltransferase At3g50280-like	GO:0001101, GO:0002831, GO:0003674, GO:0003824, GO:0006082, GO:0006725, GO:0006950, GO:0006952, GO:0008150, GO:0008152, GO:0009058, GO:0009605, GO:0009607, GO:0009617, GO:0009696, GO:0009697, GO:0009719, GO:0009725, GO:0009753, GO:0009987, GO:0010033, GO:0010817, GO:0016053, GO:0016740, GO:0016746, GO:0016747, GO:0016999, GO:0017000, GO:0017144, GO:0018958, GO:0019438, GO:0019752, GO:0031347, GO:…
	OG0000644	evm.model.HiC_scaffold_6.222	acetyltransferase At3g50280-like	GO:0001101, GO:0002831, GO:0003674, GO:0003824, GO:0006082, GO:0006725, GO:0006950, GO:0006952, GO:0008150, GO:0008152, GO:0009058, GO:0009605, GO:0009607, GO:0009617, GO:0009696, GO:0009697, GO:0009719, GO:0009725, GO:0009753, GO:0009987, GO:0010033, GO:0010817, GO:0016053, GO:0016740, GO:0016746, GO:0016747, GO:0016999, GO:0017000, GO:0017144, GO:0018958, GO:0019438, GO:0019752, GO:0031347, GO:…
	OG0000644	evm.model.HiC_scaffold_6.223	acetyltransferase At3g50280-like	GO:0001101, GO:0002831, GO:0003674, GO:0003824, GO:0006082, GO:0006725, GO:0006950, GO:0006952, GO:0008150, GO:0008152, GO:0009058, GO:0009605, GO:0009607, GO:0009617, GO:0009696, GO:0009697, GO:0009719, GO:0009725, GO:0009753, GO:0009987, GO:0010033, GO:0010817, GO:0016053, GO:0016740, GO:0016746, GO:0016747, GO:0016999, GO:0017000, GO:0017144, GO:0018958, GO:0019438, GO:0019752, GO:0031347, GO:…
	OG0000644	evm.model.HiC_scaffold_6.224	acetyltransferase At3g50280-like	GO:0001101, GO:0002831, GO:0003674, GO:0003824, GO:0006082, GO:0006725, GO:0006950, GO:0006952, GO:0008150, GO:0008152, GO:0009058, GO:0009605, GO:0009607, GO:0009617, GO:0009696, GO:0009697, GO:0009719, GO:0009725, GO:0009753, GO:0009987, GO:0010033, GO:0010817, GO:0016053, GO:0016740, GO:0016746, GO:0016747, GO:0016999, GO:0017000, GO:0017144, GO:0018958, GO:0019438, GO:0019752, GO:0031347, GO:…
	OG0000050	evm.model.HiC_scaffold_1.88	acid phosphatase activity
	OG0000050	evm.model.HiC_scaffold_1.1011	acid phosphatase activity
	OG0000050	evm.model.HiC_scaffold_1.1385	acid phosphatase activity
	OG0000050	evm.model.HiC_scaffold_1.3370	acid phosphatase activity
	OG0000050	evm.model.HiC_scaffold_1.5294	acid phosphatase activity
	OG0021835	evm.model.HiC_scaffold_10.2038	acid phosphatase activity
	OG0000050	evm.model.HiC_scaffold_10.2714	acid phosphatase activity
	OG0000050	evm.model.HiC_scaffold_10.2725	acid phosphatase activity
	OG0000050	evm.model.HiC_scaffold_11.509	acid phosphatase activity
	OG0000050	evm.model.HiC_scaffold_11.1612	acid phosphatase activity
	OG0000050	evm.model.HiC_scaffold_11.2236	acid phosphatase activity
	OG0000050	evm.model.HiC_scaffold_11.2467	acid phosphatase activity
	OG0000050	evm.model.HiC_scaffold_12.357	acid phosphatase activity
	OG0002073	evm.model.HiC_scaffold_12.2360	acid phosphatase activity
	OG0000050	evm.model.HiC_scaffold_2.1727	acid phosphatase activity
	OG0000050	evm.model.HiC_scaffold_2.2165	acid phosphatase activity
	OG0000050	evm.model.HiC_scaffold_2.3533	acid phosphatase activity
	OG0000050	evm.model.HiC_scaffold_3.2560	acid phosphatase activity
	OG0000050	evm.model.HiC_scaffold_4.50	acid phosphatase activity
	OG0000050	evm.model.HiC_scaffold_4.209	acid phosphatase activity
	OG0000050	evm.model.HiC_scaffold_4.3341	acid phosphatase activity
	OG0000050	evm.model.HiC_scaffold_4.4384	acid phosphatase activity
	OG0000050	evm.model.HiC_scaffold_4.5529	acid phosphatase activity
	OG0000050	evm.model.HiC_scaffold_6.173	acid phosphatase activity
	OG0000050	evm.model.HiC_scaffold_7.894	acid phosphatase activity
	OG0000050	evm.model.HiC_scaffold_7.2160	acid phosphatase activity
	OG0001147	evm.model.HiC_scaffold_7.2389	acid phosphatase activity
	OG0002073	evm.model.HiC_scaffold_7.2491	acid phosphatase activity
	OG0000050	evm.model.HiC_scaffold_8.1076	acid phosphatase activity
	OG0000050	evm.model.HiC_scaffold_8.1113	acid phosphatase activity
	OG0000050	evm.model.HiC_scaffold_8.1236	acid phosphatase activity
	OG0000050	evm.model.HiC_scaffold_8.2241	acid phosphatase activity
	OG0000050	evm.model.HiC_scaffold_8.2770	acid phosphatase activity
	OG0000050	evm.model.HiC_scaffold_8.3293	acid phosphatase activity
	OG0000050	evm.model.HiC_scaffold_8.3403	acid phosphatase activity
	OG0000050	evm.model.HiC_scaffold_8.3998	acid phosphatase activity
	OG0000552	evm.model.HiC_scaffold_7.1834	Actin-depolymerizing factor 7-like
	OG0001118	evm.model.HiC_scaffold_2.3477	Acyltransferase-like protein At1g54570	GO:0003674, GO:0003824, GO:0004144, GO:0005575, GO:0005622, GO:0005623, GO:0005737, GO:0006066, GO:0006629, GO:0006638, GO:0006639, GO:0006641, GO:0006720, GO:0006721, GO:0008150, GO:0008152, GO:0008374, GO:0008610, GO:0009058, GO:0009507, GO:0009532, GO:0009536, GO:0009570, GO:0009987, GO:0010287, GO:0016101, GO:0016411, GO:0016740, GO:0016746, GO:0016747, GO:0017144, GO:0019432, GO:0033306, GO:…
	OG0001118	evm.model.HiC_scaffold_2.3478	Acyltransferase-like protein At1g54570	GO:0003674, GO:0003824, GO:0004144, GO:0005575, GO:0005622, GO:0005623, GO:0005737, GO:0006066, GO:0006629, GO:0006638, GO:0006639, GO:0006641, GO:0006720, GO:0006721, GO:0008150, GO:0008152, GO:0008374, GO:0008610, GO:0009058, GO:0009507, GO:0009532, GO:0009536, GO:0009570, GO:0009987, GO:0010287, GO:0016101, GO:0016411, GO:0016740, GO:0016746, GO:0016747, GO:0017144, GO:0019432, GO:0033306, GO:…
	OG0001118	evm.model.HiC_scaffold_2.3479	Acyltransferase-like protein At1g54570	GO:0003674, GO:0003824, GO:0004144, GO:0005575, GO:0005622, GO:0005623, GO:0005737, GO:0006066, GO:0006629, GO:0006638, GO:0006639, GO:0006641, GO:0006720, GO:0006721, GO:0008150, GO:0008152, GO:0008374, GO:0008610, GO:0009058, GO:0009507, GO:0009532, GO:0009536, GO:0009570, GO:0009987, GO:0010287, GO:0016101, GO:0016411, GO:0016740, GO:0016746, GO:0016747, GO:0017144, GO:0019432, GO:0033306, GO:…
	OG0000254	evm.model.HiC_scaffold_1.4300	ADP binding
	OG0000254	evm.model.HiC_scaffold_1.4302	ADP binding
	OG0000254	evm.model.HiC_scaffold_1.4308	ADP binding
	OG0000254	evm.model.HiC_scaffold_1.4330	ADP binding	GO:0000166, GO:0003674, GO:0005488, GO:0005524, GO:0006950, GO:0006952, GO:0008144, GO:0008150, GO:0017076, GO:0030554, GO:0032553, GO:0032555, GO:0032559, GO:0035639, GO:0036094, GO:0043167, GO:0043168, GO:0043531, GO:0050896, GO:0097159, GO:0097367, GO:1901265, GO:1901363
	OG0000254	evm.model.HiC_scaffold_1.4347	ADP binding
	OG0000254	evm.model.HiC_scaffold_1.4353	ADP binding	GO:0000166, GO:0003674, GO:0005488, GO:0005524, GO:0006950, GO:0006952, GO:0008144, GO:0008150, GO:0017076, GO:0030554, GO:0032553, GO:0032555, GO:0032559, GO:0035639, GO:0036094, GO:0043167, GO:0043168, GO:0043531, GO:0050896, GO:0097159, GO:0097367, GO:1901265, GO:1901363
	OG0000128	evm.model.HiC_scaffold_1.5166	ADP binding
	OG0000128	evm.model.HiC_scaffold_1.5177	ADP binding
	OG0000128	evm.model.HiC_scaffold_1.5184	ADP binding
	OG0013332	evm.model.HiC_scaffold_1.5217	ADP binding
	OG0004111	evm.model.HiC_scaffold_1.5239	ADP binding
	OG0000128	evm.model.HiC_scaffold_1.5439	ADP binding
	OG0013332	evm.model.HiC_scaffold_1.5451	ADP binding
	OG0000060	evm.model.HiC_scaffold_10.690	ADP binding
	OG0000060	evm.model.HiC_scaffold_10.692	ADP binding
	OG0002928	evm.model.HiC_scaffold_10.693	ADP binding
	OG0000060	evm.model.HiC_scaffold_10.748	ADP binding
	OG0000060	evm.model.HiC_scaffold_10.754	ADP binding
	OG0002928	evm.model.HiC_scaffold_10.766	ADP binding
	OG0000128	evm.model.HiC_scaffold_2.1398	ADP binding
	OG0001268	evm.model.HiC_scaffold_2.2687	ADP binding	GO:0000166, GO:0003674, GO:0005488, GO:0005524, GO:0005575, GO:0005623, GO:0005886, GO:0006950, GO:0006952, GO:0007154, GO:0007165, GO:0008144, GO:0008150, GO:0009987, GO:0016020, GO:0017076, GO:0023052, GO:0030554, GO:0032553, GO:0032555, GO:0032559, GO:0035639, GO:0036094, GO:0043167, GO:0043168, GO:0043531, GO:0044464, GO:0050789, GO:0050794, GO:0050896, GO:0051716, GO:0065007, GO:0071944, GO:…	Ko04626
	OG0000060	evm.model.HiC_scaffold_2.3441	ADP binding
	OG0000060	evm.model.HiC_scaffold_2.4007	ADP binding	GO:0000166, GO:0003674, GO:0005488, GO:0005524, GO:0006950, GO:0006952, GO:0008144, GO:0008150, GO:0017076, GO:0030554, GO:0032553, GO:0032555, GO:0032559, GO:0035639, GO:0036094, GO:0043167, GO:0043168, GO:0043531, GO:0050896, GO:0097159, GO:0097367, GO:1901265, GO:1901363
	OG0000030	evm.model.HiC_scaffold_3.477	ADP-ribosylation factor GTPase-activating protein
	OG0000242	evm.model.HiC_scaffold_1.3221	Agamous-like MADS-box protein	GO:0000976, GO:0000977, GO:0001012, GO:0001067, GO:0003674, GO:0003676, GO:0003677, GO:0003690, GO:0003700, GO:0005488, GO:0005515, GO:0005575, GO:0005622, GO:0005623, GO:0005634, GO:0006139, GO:0006351, GO:0006355, GO:0006357, GO:0006725, GO:0006807, GO:0007275, GO:0008150, GO:0008152, GO:0009058, GO:0009059, GO:0009889, GO:0009891, GO:0009893, GO:0009987, GO:0010467, GO:0010468, GO:0010556, GO:…
	OG0001698	evm.model.HiC_scaffold_10.7	Agamous-like MADS-box protein
	OG0001698	evm.model.HiC_scaffold_3.2161	Agamous-like MADS-box protein
	OG0001698	evm.model.HiC_scaffold_3.2162	Agamous-like MADS-box protein
	OG0001698	evm.model.HiC_scaffold_5.3181	Agamous-like MADS-box protein
	OG0001698	evm.model.HiC_scaffold_7.2804	Agamous-like MADS-box protein
	OG0001105	evm.model.HiC_scaffold_2.4420	Agenet domain
	OG0001105	evm.model.HiC_scaffold_2.4424	Agenet domain
	OG0000303	evm.model.HiC_scaffold_10.1797	alcohol dehydrogenase		Ko00592
	OG0000303	evm.model.HiC_scaffold_10.1798	alcohol dehydrogenase		Ko00592
	OG0000303	evm.model.HiC_scaffold_10.1799	alcohol dehydrogenase		Ko00592
	OG0000303	evm.model.HiC_scaffold_11.1958	alcohol dehydrogenase		Ko00592
	OG0000303	evm.model.HiC_scaffold_11.1959	alcohol dehydrogenase		Ko00592
	OG0000303	evm.model.HiC_scaffold_4.5002	alcohol dehydrogenase	GO:0003674, GO:0003824, GO:0004022, GO:0005488, GO:0005575, GO:0005622, GO:0005623, GO:0005737, GO:0008150, GO:0008152, GO:0008270, GO:0016491, GO:0016614, GO:0016616, GO:0043167, GO:0043169, GO:0044424, GO:0044464, GO:0046872, GO:0046914, GO:0055114	Ko00592
	OG0000303	evm.model.HiC_scaffold_4.5004	alcohol dehydrogenase	GO:0003674, GO:0003824, GO:0004022, GO:0005488, GO:0005575, GO:0005622, GO:0005623, GO:0005737, GO:0008150, GO:0008152, GO:0008270, GO:0016491, GO:0016614, GO:0016616, GO:0043167, GO:0043169, GO:0044424, GO:0044464, GO:0046872, GO:0046914, GO:0055114	Ko00592
	OG0000303	evm.model.HiC_scaffold_4.5005	alcohol dehydrogenase	GO:0003674, GO:0003824, GO:0004022, GO:0005488, GO:0005575, GO:0005622, GO:0005623, GO:0005737, GO:0008150, GO:0008152, GO:0008270, GO:0016491, GO:0016614, GO:0016616, GO:0043167, GO:0043169, GO:0044424, GO:0044464, GO:0046872, GO:0046914, GO:0055114	Ko00592
	OG0000303	evm.model.HiC_scaffold_6.1535	alcohol dehydrogenase	GO:0003674, GO:0003824, GO:0004022, GO:0005488, GO:0005575, GO:0005622, GO:0005623, GO:0005737, GO:0008150, GO:0008152, GO:0008270, GO:0016491, GO:0016614, GO:0016616, GO:0043167, GO:0043169, GO:0044424, GO:0044464, GO:0046872, GO:0046914, GO:0055114	Ko00592
	OG0000263	evm.model.HiC_scaffold_11.1402	Alcohol dehydrogenase GroES-like domain	GO:0003674, GO:0003824, GO:0005488, GO:0006725, GO:0008150, GO:0008152, GO:0008270, GO:0009058, GO:0009698, GO:0009699, GO:0009808, GO:0009809, GO:0009987, GO:0016491, GO:0016614, GO:0016616, GO:0019438, GO:0019748, GO:0043167, GO:0043169, GO:0044237, GO:0044249, GO:0044550, GO:0045551, GO:0046872, GO:0046914, GO:0052747, GO:0055114, GO:0071704, GO:1901360, GO:1901362, GO:1901576	Ko00940
	OG0000263	evm.model.HiC_scaffold_11.1410	Alcohol dehydrogenase GroES-like domain	GO:0003674, GO:0003824, GO:0005488, GO:0006725, GO:0008150, GO:0008152, GO:0008270, GO:0009058, GO:0009698, GO:0009699, GO:0009808, GO:0009809, GO:0009987, GO:0016491, GO:0016614, GO:0016616, GO:0019438, GO:0019748, GO:0043167, GO:0043169, GO:0044237, GO:0044249, GO:0044550, GO:0045551, GO:0046872, GO:0046914, GO:0052747, GO:0055114, GO:0071704, GO:1901360, GO:1901362, GO:1901576	Ko00940
	OG0000263	evm.model.HiC_scaffold_11.1412	Alcohol dehydrogenase GroES-like domain	GO:0003674, GO:0003824, GO:0005488, GO:0006725, GO:0008150, GO:0008152, GO:0008270, GO:0009058, GO:0009698, GO:0009699, GO:0009808, GO:0009809, GO:0009987, GO:0016491, GO:0016614, GO:0016616, GO:0019438, GO:0019748, GO:0043167, GO:0043169, GO:0044237, GO:0044249, GO:0044550, GO:0045551, GO:0046872, GO:0046914, GO:0052747, GO:0055114, GO:0071704, GO:1901360, GO:1901362, GO:1901576	Ko00940
	OG0000263	evm.model.HiC_scaffold_11.1421	Alcohol dehydrogenase GroES-like domain	GO:0003674, GO:0003824, GO:0005488, GO:0008150, GO:0008152, GO:0008270, GO:0016491, GO:0016614, GO:0016616, GO:0031320, GO:0043167, GO:0043169, GO:0046029, GO:0046872, GO:0046914, GO:0055114	Ko00940
	OG0000263	evm.model.HiC_scaffold_11.1425	Alcohol dehydrogenase GroES-like domain	GO:0003674, GO:0003824, GO:0005488, GO:0008150, GO:0008152, GO:0008270, GO:0016491, GO:0016614, GO:0016616, GO:0031320, GO:0043167, GO:0043169, GO:0046029, GO:0046872, GO:0046914, GO:0055114	Ko00940
	OG0000303	evm.model.HiC_scaffold_5.1054	Alcohol dehydrogenase GroES-like domain		Ko00592
	OG0001257	evm.model.HiC_scaffold_4.1405	Aldehyde dehydrogenase family	GO:0003674, GO:0003824, GO:0004029, GO:0004030, GO:0005575, GO:0005622, GO:0005623, GO:0005737, GO:0005829, GO:0006725, GO:0008150, GO:0008152, GO:0009058, GO:0009698, GO:0009699, GO:0009987, GO:0016491, GO:0016620, GO:0016903, GO:0019438, GO:0019748, GO:0043878, GO:0044237, GO:0044249, GO:0044424, GO:0044444, GO:0044464, GO:0044550, GO:0050269, GO:0055114, GO:0071704, GO:1901360, GO:1901362, GO:…	Ko00940
	OG0001257	evm.model.HiC_scaffold_4.1406	Aldehyde dehydrogenase family	GO:0003674, GO:0003824, GO:0004029, GO:0004030, GO:0005575, GO:0005622, GO:0005623, GO:0005737, GO:0005829, GO:0006725, GO:0008150, GO:0008152, GO:0009058, GO:0009698, GO:0009699, GO:0009987, GO:0016491, GO:0016620, GO:0016903, GO:0019438, GO:0019748, GO:0043878, GO:0044237, GO:0044249, GO:0044424, GO:0044444, GO:0044464, GO:0044550, GO:0050269, GO:0055114, GO:0071704, GO:1901360, GO:1901362, GO:…	Ko00940
	OG0001257	evm.model.HiC_scaffold_4.1407	Aldehyde dehydrogenase family	GO:0003674, GO:0003824, GO:0004029, GO:0004030, GO:0005575, GO:0005622, GO:0005623, GO:0005737, GO:0005829, GO:0006725, GO:0008150, GO:0008152, GO:0009058, GO:0009698, GO:0009699, GO:0009987, GO:0016491, GO:0016620, GO:0016903, GO:0019438, GO:0019748, GO:0043878, GO:0044237, GO:0044249, GO:0044424, GO:0044444, GO:0044464, GO:0044550, GO:0050269, GO:0055114, GO:0071704, GO:1901360, GO:1901362, GO:…	Ko00940
	OG0000249	evm.model.HiC_scaffold_2.3208	Aldo/keto reductase family	GO:0003674, GO:0003824, GO:0008150, GO:0008152, GO:0016491, GO:0055114
	OG0000249	evm.model.HiC_scaffold_2.3209	Aldo/keto reductase family	GO:0003674, GO:0003824, GO:0008150, GO:0008152, GO:0016491, GO:0055114
	OG0000249	evm.model.HiC_scaffold_2.3207	aldo-keto reductase	GO:0003674, GO:0003824, GO:0008150, GO:0008152, GO:0016491, GO:0055114
	OG0000249	evm.model.HiC_scaffold_2.3213	aldo-keto reductase	GO:0003674, GO:0003824, GO:0008150, GO:0008152, GO:0016491, GO:0055114
	OG0000249	evm.model.HiC_scaffold_2.3214	aldo-keto reductase	GO:0003674, GO:0003824, GO:0008150, GO:0008152, GO:0016491, GO:0055114
	OG0000249	evm.model.HiC_scaffold_2.3215	aldo-keto reductase	GO:0003674, GO:0003824, GO:0008150, GO:0008152, GO:0016491, GO:0055114
	OG0000249	evm.model.HiC_scaffold_2.3220	aldo-keto reductase	GO:0003674, GO:0003824, GO:0008150, GO:0008152, GO:0016491, GO:0055114
	OG0000249	evm.model.HiC_scaffold_2.3224	aldo-keto reductase	GO:0003674, GO:0003824, GO:0008150, GO:0008152, GO:0016491, GO:0055114
	OG0000249	evm.model.HiC_scaffold_2.3228	aldo-keto reductase	GO:0003674, GO:0003824, GO:0008150, GO:0008152, GO:0016491, GO:0055114
	OG0000249	evm.model.HiC_scaffold_2.3231	aldo-keto reductase	GO:0003674, GO:0003824, GO:0008150, GO:0008152, GO:0016491, GO:0055114
	OG0000249	evm.model.HiC_scaffold_2.3233	aldo-keto reductase	GO:0003674, GO:0003824, GO:0008150, GO:0008152, GO:0016491, GO:0055114
	OG0000249	evm.model.HiC_scaffold_2.3234	aldo-keto reductase	GO:0003674, GO:0003824, GO:0008150, GO:0008152, GO:0016491, GO:0055114
	OG0000249	evm.model.HiC_scaffold_7.78	aldo-keto reductase	GO:0003674, GO:0003824, GO:0008150, GO:0008152, GO:0016491, GO:0055114
	OG0000249	evm.model.HiC_scaffold_7.79	aldo-keto reductase	GO:0003674, GO:0003824, GO:0008150, GO:0008152, GO:0016491, GO:0055114
	OG0000060	evm.model.HiC_scaffold_10.786	Allantoate(AAH)	GO:0000255, GO:0000256, GO:0003674, GO:0003824, GO:0005488, GO:0005575, GO:0005622, GO:0005623, GO:0005737, GO:0005783, GO:0006139, GO:0006144, GO:0006145, GO:0006508, GO:0006725, GO:0006807, GO:0008150, GO:0008152, GO:0008233, GO:0008237, GO:0009056, GO:0009112, GO:0009987, GO:0010135, GO:0010136, GO:0012505, GO:0016787, GO:0016810, GO:0016813, GO:0017144, GO:0019439, GO:0019538, GO:0034641, GO:…
	OG0000060	evm.model.HiC_scaffold_10.787	Allantoate(AAH)	GO:0000255, GO:0000256, GO:0003674, GO:0003824, GO:0005488, GO:0005575, GO:0005622, GO:0005623, GO:0005737, GO:0005783, GO:0006139, GO:0006144, GO:0006145, GO:0006508, GO:0006725, GO:0006807, GO:0008150, GO:0008152, GO:0008233, GO:0008237, GO:0009056, GO:0009112, GO:0009987, GO:0010135, GO:0010136, GO:0012505, GO:0016787, GO:0016810, GO:0016813, GO:0017144, GO:0019439, GO:0019538, GO:0034641, GO:…
	OG0000040	evm.model.HiC_scaffold_12.3654	Allyl alcohol dehydrogenase	GO:0003674, GO:0003824, GO:0005575, GO:0005622, GO:0005623, GO:0005737, GO:0005829, GO:0005886, GO:0006950, GO:0006979, GO:0008150, GO:0008152, GO:0016020, GO:0016491, GO:0016627, GO:0016628, GO:0032440, GO:0044424, GO:0044444, GO:0044464, GO:0050896, GO:0055114, GO:0071944
	OG0000633	evm.model.HiC_scaffold_4.2230	Alpha beta hydrolase domain-containing protein
	OG0000633	evm.model.HiC_scaffold_4.2849	Alpha beta hydrolase domain-containing protein
	OG0000633	evm.model.HiC_scaffold_4.3653	Alpha beta hydrolase domain-containing protein
	OG0000125	evm.model.HiC_scaffold_11.3619	alpha/beta hydrolase fold	GO:0003674, GO:0003824, GO:0006725, GO:0008150, GO:0008152, GO:0009056, GO:0009058, GO:0009698, GO:0009699, GO:0009717, GO:0009812, GO:0009813, GO:0009987, GO:0016787, GO:0016788, GO:0016829, GO:0016835, GO:0016836, GO:0018130, GO:0019438, GO:0019748, GO:0033987, GO:0044237, GO:0044249, GO:0044550, GO:0046287, GO:0046483, GO:0052689, GO:0071704, GO:1901360, GO:1901362, GO:1901576	Ko04814
	OG0000125	evm.model.HiC_scaffold_11.3626	alpha/beta hydrolase fold	GO:0003674, GO:0003824, GO:0006725, GO:0008150, GO:0008152, GO:0009056, GO:0009058, GO:0009698, GO:0009699, GO:0009717, GO:0009812, GO:0009813, GO:0009987, GO:0016787, GO:0016788, GO:0016829, GO:0016835, GO:0016836, GO:0018130, GO:0019438, GO:0019748, GO:0033987, GO:0044237, GO:0044249, GO:0044550, GO:0046287, GO:0046483, GO:0052689, GO:0071704, GO:1901360, GO:1901362, GO:1901576	Ko04814
	OG0000125	evm.model.HiC_scaffold_11.3628	alpha/beta hydrolase fold	GO:0003674, GO:0003824, GO:0006725, GO:0008150, GO:0008152, GO:0009056, GO:0009058, GO:0009698, GO:0009699, GO:0009717, GO:0009812, GO:0009813, GO:0009987, GO:0016787, GO:0016788, GO:0016829, GO:0016835, GO:0016836, GO:0018130, GO:0019438, GO:0019748, GO:0033987, GO:0044237, GO:0044249, GO:0044550, GO:0046287, GO:0046483, GO:0052689, GO:0071704, GO:1901360, GO:1901362, GO:1901576	Ko04814
	OG0000125	evm.model.HiC_scaffold_12.2965	alpha/beta hydrolase fold	GO:0003674, GO:0003824, GO:0006725, GO:0008150, GO:0008152, GO:0009056, GO:0009058, GO:0009698, GO:0009699, GO:0009717, GO:0009812, GO:0009813, GO:0009987, GO:0016787, GO:0016788, GO:0016829, GO:0016835, GO:0016836, GO:0018130, GO:0019438, GO:0019748, GO:0033987, GO:0044237, GO:0044249, GO:0044550, GO:0046287, GO:0046483, GO:0052689, GO:0071704, GO:1901360, GO:1901362, GO:1901576	Ko04814
	OG0000125	evm.model.HiC_scaffold_12.2971	alpha/beta hydrolase fold	GO:0003674, GO:0003824, GO:0006725, GO:0008150, GO:0008152, GO:0009056, GO:0009058, GO:0009698, GO:0009699, GO:0009717, GO:0009812, GO:0009813, GO:0009987, GO:0016787, GO:0016788, GO:0016829, GO:0016835, GO:0016836, GO:0018130, GO:0019438, GO:0019748, GO:0033987, GO:0044237, GO:0044249, GO:0044550, GO:0046287, GO:0046483, GO:0052689, GO:0071704, GO:1901360, GO:1901362, GO:1901576	Ko04814
	OG0000125	evm.model.HiC_scaffold_12.3012	alpha/beta hydrolase fold	GO:0003674, GO:0003824, GO:0006725, GO:0008150, GO:0008152, GO:0009056, GO:0009058, GO:0009698, GO:0009699, GO:0009717, GO:0009812, GO:0009813, GO:0009987, GO:0016787, GO:0016788, GO:0016829, GO:0016835, GO:0016836, GO:0018130, GO:0019438, GO:0019748, GO:0033987, GO:0044237, GO:0044249, GO:0044550, GO:0046287, GO:0046483, GO:0052689, GO:0071704, GO:1901360, GO:1901362, GO:1901576	Ko04814
	OG0000125	evm.model.HiC_scaffold_12.3025	alpha/beta hydrolase fold	GO:0003674, GO:0003824, GO:0006725, GO:0008150, GO:0008152, GO:0009056, GO:0009058, GO:0009698, GO:0009699, GO:0009717, GO:0009812, GO:0009813, GO:0009987, GO:0016787, GO:0016788, GO:0016829, GO:0016835, GO:0016836, GO:0018130, GO:0019438, GO:0019748, GO:0033987, GO:0044237, GO:0044249, GO:0044550, GO:0046287, GO:0046483, GO:0052689, GO:0071704, GO:1901360, GO:1901362, GO:1901576	Ko04814
	OG0000125	evm.model.HiC_scaffold_12.3028	alpha/beta hydrolase fold	GO:0003674, GO:0003824, GO:0006725, GO:0008150, GO:0008152, GO:0009056, GO:0009058, GO:0009698, GO:0009699, GO:0009717, GO:0009812, GO:0009813, GO:0009987, GO:0016787, GO:0016788, GO:0016829, GO:0016835, GO:0016836, GO:0018130, GO:0019438, GO:0019748, GO:0033987, GO:0044237, GO:0044249, GO:0044550, GO:0046287, GO:0046483, GO:0052689, GO:0071704, GO:1901360, GO:1901362, GO:1901576	Ko04814
	OG0000125	evm.model.HiC_scaffold_12.3034	alpha/beta hydrolase fold	GO:0003674, GO:0003824, GO:0006725, GO:0008150, GO:0008152, GO:0009056, GO:0009058, GO:0009698, GO:0009699, GO:0009717, GO:0009812, GO:0009813, GO:0009987, GO:0016787, GO:0016788, GO:0016829, GO:0016835, GO:0016836, GO:0018130, GO:0019438, GO:0019748, GO:0033987, GO:0044237, GO:0044249, GO:0044550, GO:0046287, GO:0046483, GO:0052689, GO:0071704, GO:1901360, GO:1901362, GO:1901576	Ko04814
	OG0000216	evm.model.HiC_scaffold_5.2630	alpha/beta hydrolase fold	GO:0003674, GO:0003824, GO:0008150, GO:0008152, GO:0016787, GO:0016788, GO:0052689
	OG0000216	evm.model.HiC_scaffold_5.2633	alpha/beta hydrolase fold	GO:0003674, GO:0003824, GO:0008150, GO:0008152, GO:0016787, GO:0016788, GO:0052689
	OG0000216	evm.model.HiC_scaffold_5.2638	alpha/beta hydrolase fold	GO:0003674, GO:0003824, GO:0008150, GO:0008152, GO:0016787, GO:0016788, GO:0052689
	OG0000216	evm.model.HiC_scaffold_5.2640	alpha/beta hydrolase fold	GO:0003674, GO:0003824, GO:0008150, GO:0008152, GO:0016787, GO:0016788, GO:0052689
	OG0000216	evm.model.HiC_scaffold_5.2642	alpha/beta hydrolase fold	GO:0003674, GO:0003824, GO:0008150, GO:0008152, GO:0016787, GO:0016788, GO:0052689
	OG0000216	evm.model.HiC_scaffold_7.331	alpha/beta hydrolase fold	GO:0003674, GO:0003824, GO:0008150, GO:0008152, GO:0016787, GO:0016788, GO:0052689
	OG0000216	evm.model.HiC_scaffold_7.333	alpha/beta hydrolase fold	GO:0003674, GO:0003824, GO:0008150, GO:0008152, GO:0016787, GO:0016788, GO:0052689
	OG0000821	evm.model.HiC_scaffold_5.3344	alpha-amylase subtilisin	GO:0000302, GO:0001101, GO:0002237, GO:0002238, GO:0003674, GO:0004857, GO:0004866, GO:0004867, GO:0005575, GO:0005622, GO:0005623, GO:0005737, GO:0005739, GO:0006950, GO:0006952, GO:0006970, GO:0006979, GO:0008150, GO:0008219, GO:0009605, GO:0009607, GO:0009611, GO:0009617, GO:0009620, GO:0009624, GO:0009625, GO:0009628, GO:0009636, GO:0009651, GO:0009719, GO:0009725, GO:0009751, GO:0009892, GO:…
	OG0000821	evm.model.HiC_scaffold_5.3347	alpha-amylase subtilisin	GO:0000302, GO:0001101, GO:0002237, GO:0002238, GO:0003674, GO:0004857, GO:0004866, GO:0004867, GO:0005575, GO:0005622, GO:0005623, GO:0005737, GO:0005739, GO:0006950, GO:0006952, GO:0006970, GO:0006979, GO:0008150, GO:0008219, GO:0009605, GO:0009607, GO:0009611, GO:0009617, GO:0009620, GO:0009624, GO:0009625, GO:0009628, GO:0009636, GO:0009651, GO:0009719, GO:0009725, GO:0009751, GO:0009892, GO:…
	OG0000821	evm.model.HiC_scaffold_5.3353	alpha-amylase subtilisin	GO:0000302, GO:0001101, GO:0002237, GO:0002238, GO:0003674, GO:0004857, GO:0004866, GO:0004867, GO:0005575, GO:0005622, GO:0005623, GO:0005737, GO:0005739, GO:0006950, GO:0006952, GO:0006970, GO:0006979, GO:0008150, GO:0008219, GO:0009605, GO:0009607, GO:0009611, GO:0009617, GO:0009620, GO:0009624, GO:0009625, GO:0009628, GO:0009636, GO:0009651, GO:0009719, GO:0009725, GO:0009751, GO:0009892, GO:…
	OG0000821	evm.model.HiC_scaffold_5.3354	alpha-amylase subtilisin	GO:0000302, GO:0001101, GO:0002237, GO:0002238, GO:0003674, GO:0004857, GO:0004866, GO:0004867, GO:0005575, GO:0005622, GO:0005623, GO:0005737, GO:0005739, GO:0006950, GO:0006952, GO:0006970, GO:0006979, GO:0008150, GO:0008219, GO:0009605, GO:0009607, GO:0009611, GO:0009617, GO:0009620, GO:0009624, GO:0009625, GO:0009628, GO:0009636, GO:0009651, GO:0009719, GO:0009725, GO:0009751, GO:0009892, GO:…
	OG0000821	evm.model.HiC_scaffold_5.3355	alpha-amylase subtilisin	GO:0000302, GO:0001101, GO:0002237, GO:0002238, GO:0003674, GO:0004857, GO:0004866, GO:0004867, GO:0005575, GO:0005622, GO:0005623, GO:0005737, GO:0005739, GO:0006950, GO:0006952, GO:0006970, GO:0006979, GO:0008150, GO:0008219, GO:0009605, GO:0009607, GO:0009611, GO:0009617, GO:0009620, GO:0009624, GO:0009625, GO:0009628, GO:0009636, GO:0009651, GO:0009719, GO:0009725, GO:0009751, GO:0009892, GO:…
	OG0000821	evm.model.HiC_scaffold_5.3356	alpha-amylase subtilisin	GO:0000302, GO:0001101, GO:0002237, GO:0002238, GO:0003674, GO:0004857, GO:0004866, GO:0004867, GO:0005575, GO:0005622, GO:0005623, GO:0005737, GO:0005739, GO:0006950, GO:0006952, GO:0006970, GO:0006979, GO:0008150, GO:0008219, GO:0009605, GO:0009607, GO:0009611, GO:0009617, GO:0009620, GO:0009624, GO:0009625, GO:0009628, GO:0009636, GO:0009651, GO:0009719, GO:0009725, GO:0009751, GO:0009892, GO:…
	OG0000821	evm.model.HiC_scaffold_5.3357	alpha-amylase subtilisin	GO:0000302, GO:0001101, GO:0002237, GO:0002238, GO:0003674, GO:0004857, GO:0004866, GO:0004867, GO:0005575, GO:0005622, GO:0005623, GO:0005737, GO:0005739, GO:0006950, GO:0006952, GO:0006970, GO:0006979, GO:0008150, GO:0008219, GO:0009605, GO:0009607, GO:0009611, GO:0009617, GO:0009620, GO:0009624, GO:0009625, GO:0009628, GO:0009636, GO:0009651, GO:0009719, GO:0009725, GO:0009751, GO:0009892, GO:…
	OG0000612	evm.model.HiC_scaffold_12.1535	alpha-galactosidase		Ko00052
	OG0000612	evm.model.HiC_scaffold_12.2315	alpha-galactosidase	GO:0003674, GO:0003824, GO:0004553, GO:0004557, GO:0005575, GO:0005576, GO:0005618, GO:0005623, GO:0005975, GO:0007275, GO:0008150, GO:0008152, GO:0009505, GO:0009605, GO:0009607, GO:0009620, GO:0009653, GO:0009909, GO:0009911, GO:0009965, GO:0009987, GO:0010016, GO:0015925, GO:0016043, GO:0016787, GO:0016798, GO:0030312, GO:0032501, GO:0032502, GO:0043207, GO:0044238, GO:0044464, GO:0045229, GO:…	Ko00052
	OG0000612	evm.model.HiC_scaffold_12.2316	alpha-galactosidase	GO:0003674, GO:0003824, GO:0004553, GO:0004557, GO:0005575, GO:0005576, GO:0005618, GO:0005623, GO:0005975, GO:0007275, GO:0008150, GO:0008152, GO:0009505, GO:0009605, GO:0009607, GO:0009620, GO:0009653, GO:0009909, GO:0009911, GO:0009965, GO:0009987, GO:0010016, GO:0015925, GO:0016043, GO:0016787, GO:0016798, GO:0030312, GO:0032501, GO:0032502, GO:0043207, GO:0044238, GO:0044464, GO:0045229, GO:…	Ko00052
	OG0000612	evm.model.HiC_scaffold_2.4621	Alpha-galactosidase	GO:0003674, GO:0003824, GO:0004553, GO:0004557, GO:0005575, GO:0005576, GO:0005618, GO:0005623, GO:0005975, GO:0008150, GO:0008152, GO:0009505, GO:0009987, GO:0015925, GO:0016043, GO:0016787, GO:0016798, GO:0030312, GO:0044238, GO:0044464, GO:0045229, GO:0048046, GO:0052692, GO:0071554, GO:0071555, GO:0071704, GO:0071840, GO:0071944	Ko00052
	OG0000612	evm.model.HiC_scaffold_2.4627	Alpha-galactosidase	GO:0003674, GO:0003824, GO:0004553, GO:0004557, GO:0005575, GO:0005576, GO:0005618, GO:0005623, GO:0005975, GO:0008150, GO:0008152, GO:0009505, GO:0009987, GO:0015925, GO:0016043, GO:0016787, GO:0016798, GO:0030312, GO:0044238, GO:0044464, GO:0045229, GO:0048046, GO:0052692, GO:0071554, GO:0071555, GO:0071704, GO:0071840, GO:0071944	Ko00052
	OG0000612	evm.model.HiC_scaffold_2.4637	Alpha-galactosidase	GO:0003674, GO:0003824, GO:0004553, GO:0004557, GO:0005975, GO:0008150, GO:0008152, GO:0015925, GO:0016787, GO:0016798, GO:0044238, GO:0052692, GO:0071704	Ko00052
	OG0000612	evm.model.HiC_scaffold_3.3255	alpha-galactosidase	GO:0003674, GO:0003824, GO:0004553, GO:0004557, GO:0005975, GO:0008150, GO:0008152, GO:0015925, GO:0016787, GO:0016798, GO:0044238, GO:0052692, GO:0071704	Ko00052
	OG0000612	evm.model.HiC_scaffold_8.4557	alpha-galactosidase	GO:0003674, GO:0003824, GO:0004553, GO:0004557, GO:0005575, GO:0005576, GO:0005618, GO:0005622, GO:0005623, GO:0005737, GO:0005773, GO:0005975, GO:0008150, GO:0008152, GO:0009505, GO:0009987, GO:0015925, GO:0016043, GO:0016787, GO:0016798, GO:0030312, GO:0043226, GO:0043227, GO:0043229, GO:0043231, GO:0044238, GO:0044424, GO:0044444, GO:0044464, GO:0045229, GO:0048046, GO:0052692, GO:0071554, GO:…	Ko00052
	OG0001937	evm.model.HiC_scaffold_4.4782	Alpha-trehalose glucohydrolase	GO:0003674, GO:0003824, GO:0004553, GO:0004555, GO:0005575, GO:0005623, GO:0005886, GO:0005975, GO:0005984, GO:0005991, GO:0005993, GO:0008150, GO:0008152, GO:0009056, GO:0009311, GO:0009313, GO:0009987, GO:0015927, GO:0016020, GO:0016021, GO:0016052, GO:0016787, GO:0016798, GO:0031224, GO:0031225, GO:0044237, GO:0044238, GO:0044248, GO:0044262, GO:0044275, GO:0044425, GO:0044464, GO:0046352, GO:…
	OG0001937	evm.model.HiC_scaffold_4.4783	Alpha-trehalose glucohydrolase	GO:0003674, GO:0003824, GO:0004553, GO:0004555, GO:0005575, GO:0005623, GO:0005886, GO:0005975, GO:0005984, GO:0005991, GO:0005993, GO:0008150, GO:0008152, GO:0009056, GO:0009311, GO:0009313, GO:0009987, GO:0015927, GO:0016020, GO:0016021, GO:0016052, GO:0016787, GO:0016798, GO:0031224, GO:0031225, GO:0044237, GO:0044238, GO:0044248, GO:0044262, GO:0044275, GO:0044425, GO:0044464, GO:0046352, GO:…
	OG0000952	evm.model.HiC_scaffold_8.3033	Aluminium activated malate transporter	GO:0000325, GO:0003674, GO:0005215, GO:0005310, GO:0005342, GO:0005575, GO:0005622, GO:0005623, GO:0005737, GO:0005773, GO:0005774, GO:0006810, GO:0006811, GO:0006820, GO:0006835, GO:0008150, GO:0008509, GO:0008514, GO:0009705, GO:0015075, GO:0015140, GO:0015318, GO:0015556, GO:0015711, GO:0015740, GO:0015743, GO:0015849, GO:0016020, GO:0016021, GO:0022857, GO:0031090, GO:0031224, GO:0034220, GO:…
	OG0000952	evm.model.HiC_scaffold_4.4766	Aluminum-activated malate transporter	GO:0000325, GO:0003674, GO:0005215, GO:0005310, GO:0005342, GO:0005575, GO:0005622, GO:0005623, GO:0005737, GO:0005773, GO:0005774, GO:0006810, GO:0006811, GO:0006820, GO:0006835, GO:0008150, GO:0008509, GO:0008514, GO:0009705, GO:0015075, GO:0015140, GO:0015318, GO:0015556, GO:0015711, GO:0015740, GO:0015743, GO:0015849, GO:0016020, GO:0016021, GO:0022857, GO:0031090, GO:0031224, GO:0034220, GO:…
	OG0000952	evm.model.HiC_scaffold_5.2525	aluminum-activated malate transporter	GO:0000325, GO:0003674, GO:0005215, GO:0005310, GO:0005342, GO:0005575, GO:0005622, GO:0005623, GO:0005737, GO:0005773, GO:0005774, GO:0006810, GO:0006811, GO:0006820, GO:0006835, GO:0008150, GO:0008509, GO:0008514, GO:0009705, GO:0015075, GO:0015140, GO:0015318, GO:0015556, GO:0015711, GO:0015740, GO:0015743, GO:0015849, GO:0016020, GO:0016021, GO:0022857, GO:0031090, GO:0031224, GO:0034220, GO:…
	OG0000952	evm.model.HiC_scaffold_8.3034	aluminum-activated malate transporter	GO:0000325, GO:0003674, GO:0005215, GO:0005310, GO:0005342, GO:0005575, GO:0005622, GO:0005623, GO:0005737, GO:0005773, GO:0005774, GO:0006810, GO:0006811, GO:0006820, GO:0006835, GO:0008150, GO:0008509, GO:0008514, GO:0009705, GO:0015075, GO:0015140, GO:0015318, GO:0015556, GO:0015711, GO:0015740, GO:0015743, GO:0015849, GO:0016020, GO:0016021, GO:0022857, GO:0031090, GO:0031224, GO:0034220, GO:…
	OG0004502	evm.model.HiC_scaffold_8.2298	Amidase	GO:0003674, GO:0003824, GO:0004040, GO:0016787, GO:0016810, GO:0016811
	OG0000646	evm.model.HiC_scaffold_2.3852	Amidase 1-like(AMI1)	GO:0003674, GO:0003824, GO:0004040, GO:0005575, GO:0005622, GO:0005623, GO:0005634, GO:0005654, GO:0005737, GO:0005829, GO:0006082, GO:0006725, GO:0006807, GO:0008150, GO:0008152, GO:0009058, GO:0009683, GO:0009684, GO:0009850, GO:0009851, GO:0009987, GO:0010817, GO:0016053, GO:0016787, GO:0016810, GO:0016811, GO:0018130, GO:0019438, GO:0019752, GO:0031974, GO:0031981, GO:0032787, GO:0034641, GO:…
	OG0000646	evm.model.HiC_scaffold_2.3853	Amidase 1-like(AMI1)	GO:0003674, GO:0003824, GO:0004040, GO:0005575, GO:0005622, GO:0005623, GO:0005634, GO:0005654, GO:0005737, GO:0005829, GO:0006082, GO:0006725, GO:0006807, GO:0008150, GO:0008152, GO:0009058, GO:0009683, GO:0009684, GO:0009850, GO:0009851, GO:0009987, GO:0010817, GO:0016053, GO:0016787, GO:0016810, GO:0016811, GO:0018130, GO:0019438, GO:0019752, GO:0031974, GO:0031981, GO:0032787, GO:0034641, GO:…
	OG0000646	evm.model.HiC_scaffold_2.3854	Amidase 1-like(AMI1)	GO:0003674, GO:0003824, GO:0004040, GO:0005575, GO:0005622, GO:0005623, GO:0005634, GO:0005654, GO:0005737, GO:0005829, GO:0006082, GO:0006725, GO:0006807, GO:0008150, GO:0008152, GO:0009058, GO:0009683, GO:0009684, GO:0009850, GO:0009851, GO:0009987, GO:0010817, GO:0016053, GO:0016787, GO:0016810, GO:0016811, GO:0018130, GO:0019438, GO:0019752, GO:0031974, GO:0031981, GO:0032787, GO:0034641, GO:…
	OG0000646	evm.model.HiC_scaffold_2.3855	Amidase 1-like(AMI1)	GO:0003674, GO:0003824, GO:0004040, GO:0005575, GO:0005622, GO:0005623, GO:0005634, GO:0005654, GO:0005737, GO:0005829, GO:0006082, GO:0006725, GO:0006807, GO:0008150, GO:0008152, GO:0009058, GO:0009683, GO:0009684, GO:0009850, GO:0009851, GO:0009987, GO:0010817, GO:0016053, GO:0016787, GO:0016810, GO:0016811, GO:0018130, GO:0019438, GO:0019752, GO:0031974, GO:0031981, GO:0032787, GO:0034641, GO:…
	OG0000646	evm.model.HiC_scaffold_2.3857	Amidase 1-like(AMI1)	GO:0003674, GO:0003824, GO:0004040, GO:0005575, GO:0005622, GO:0005623, GO:0005634, GO:0005654, GO:0005737, GO:0005829, GO:0006082, GO:0006725, GO:0006807, GO:0008150, GO:0008152, GO:0009058, GO:0009683, GO:0009684, GO:0009850, GO:0009851, GO:0009987, GO:0010817, GO:0016053, GO:0016787, GO:0016810, GO:0016811, GO:0018130, GO:0019438, GO:0019752, GO:0031974, GO:0031981, GO:0032787, GO:0034641, GO:…
	OG0000646	evm.model.HiC_scaffold_2.3858	Amidase 1-like(AMI1)	GO:0003674, GO:0003824, GO:0004040, GO:0005575, GO:0005622, GO:0005623, GO:0005634, GO:0005654, GO:0005737, GO:0005829, GO:0006082, GO:0006725, GO:0006807, GO:0008150, GO:0008152, GO:0009058, GO:0009683, GO:0009684, GO:0009850, GO:0009851, GO:0009987, GO:0010817, GO:0016053, GO:0016787, GO:0016810, GO:0016811, GO:0018130, GO:0019438, GO:0019752, GO:0031974, GO:0031981, GO:0032787, GO:0034641, GO:…
	OG0004502	evm.model.HiC_scaffold_10.3258	amidase C869.01	GO:0003674, GO:0003824, GO:0004040, GO:0016787, GO:0016810, GO:0016811
	OG0003515	evm.model.HiC_scaffold_7.182	amino acid
	OG0003515	evm.model.HiC_scaffold_7.183	amino acid
	OG0002046	evm.model.HiC_scaffold_9.722	Amino acid permease	GO:0003674, GO:0005215, GO:0005488, GO:0005515, GO:0005575, GO:0005623, GO:0005886, GO:0005887, GO:0006810, GO:0006811, GO:0006820, GO:0006865, GO:0008150, GO:0015203, GO:0015291, GO:0015293, GO:0015297, GO:0015711, GO:0015846, GO:0015849, GO:0016020, GO:0016021, GO:0022804, GO:0022857, GO:0031224, GO:0031226, GO:0042802, GO:0044425, GO:0044459, GO:0044464, GO:0046942, GO:0051179, GO:0051234, GO:…
	OG0001822	evm.model.HiC_scaffold_1.2871	ankyrin repeat family protein
	OG0001225	evm.model.HiC_scaffold_3.5073	ankyrin repeat family protein
	OG0001910	evm.model.HiC_scaffold_3.5659	ankyrin repeat family protein
	OG0001910	evm.model.HiC_scaffold_9.793	ankyrin repeat family protein
	OG0019538	evm.model.HiC_scaffold_9.794	ankyrin repeat family protein
	OG0001910	evm.model.HiC_scaffold_1.1658	ankyrin repeat-containing protein	GO:0000166, GO:0001653, GO:0002376, GO:0003674, GO:0003824, GO:0004383, GO:0004672, GO:0004674, GO:0005488, GO:0005524, GO:0005575, GO:0005623, GO:0005886, GO:0006139, GO:0006163, GO:0006164, GO:0006182, GO:0006464, GO:0006468, GO:0006725, GO:0006753, GO:0006793, GO:0006796, GO:0006807, GO:0006950, GO:0006952, GO:0006955, GO:0007154, GO:0007165, GO:0008144, GO:0008150, GO:0008152, GO:0009058, GO:…
	OG0001112	evm.model.HiC_scaffold_12.3141	ankyrin repeat-containing protein
	OG0001112	evm.model.HiC_scaffold_12.3143	ankyrin repeat-containing protein
	OG0021867	evm.model.HiC_scaffold_2.3009	ankyrin repeat-containing protein
	OG0000899	evm.model.HiC_scaffold_2.3011	ankyrin repeat-containing protein	GO:0005575, GO:0005622, GO:0005623, GO:0005737, GO:0005783, GO:0005886, GO:0012505, GO:0016020, GO:0016021, GO:0031224, GO:0043226, GO:0043227, GO:0043229, GO:0043231, GO:0044424, GO:0044425, GO:0044444, GO:0044464, GO:0071944
	OG0000899	evm.model.HiC_scaffold_2.3016	ankyrin repeat-containing protein	GO:0005575, GO:0005622, GO:0005623, GO:0005737, GO:0005783, GO:0005886, GO:0012505, GO:0016020, GO:0016021, GO:0031224, GO:0043226, GO:0043227, GO:0043229, GO:0043231, GO:0044424, GO:0044425, GO:0044444, GO:0044464, GO:0071944
	OG0000859	evm.model.HiC_scaffold_2.3021	ankyrin repeat-containing protein	GO:0005575, GO:0005622, GO:0005623, GO:0005737, GO:0005783, GO:0005886, GO:0012505, GO:0016020, GO:0016021, GO:0031224, GO:0043226, GO:0043227, GO:0043229, GO:0043231, GO:0044424, GO:0044425, GO:0044444, GO:0044464, GO:0071944
	OG0000262	evm.model.HiC_scaffold_2.3023	ankyrin repeat-containing protein
	OG0000859	evm.model.HiC_scaffold_2.3029	ankyrin repeat-containing protein	GO:0005575, GO:0005622, GO:0005623, GO:0005737, GO:0005783, GO:0005886, GO:0012505, GO:0016020, GO:0016021, GO:0031224, GO:0043226, GO:0043227, GO:0043229, GO:0043231, GO:0044424, GO:0044425, GO:0044444, GO:0044464, GO:0071944
	OG0000262	evm.model.HiC_scaffold_2.3032	ankyrin repeat-containing protein
	OG0001910	evm.model.HiC_scaffold_2.3674	Ankyrin repeat-containing protein	GO:0000166, GO:0000323, GO:0001508, GO:0001653, GO:0002027, GO:0002376, GO:0003008, GO:0003012, GO:0003013, GO:0003015, GO:0003205, GO:0003230, GO:0003279, GO:0003283, GO:0003674, GO:0003824, GO:0004383, GO:0004672, GO:0004674, GO:0005198, GO:0005200, GO:0005488, GO:0005515, GO:0005524, GO:0005575, GO:0005622, GO:0005623, GO:0005737, GO:0005739, GO:0005764, GO:0005768, GO:0005769, GO:0005773, GO:…
	OG0000262	evm.model.HiC_scaffold_2.4370	ankyrin repeat-containing protein
	OG0000859	evm.model.HiC_scaffold_2.4378	ankyrin repeat-containing protein	GO:0005575, GO:0005622, GO:0005623, GO:0005737, GO:0005783, GO:0005886, GO:0012505, GO:0016020, GO:0016021, GO:0031224, GO:0043226, GO:0043227, GO:0043229, GO:0043231, GO:0044424, GO:0044425, GO:0044444, GO:0044464, GO:0071944
	OG0000262	evm.model.HiC_scaffold_2.4379	ankyrin repeat-containing protein
	OG0000262	evm.model.HiC_scaffold_2.4381	ankyrin repeat-containing protein	GO:0005575, GO:0005622, GO:0005623, GO:0005737, GO:0005783, GO:0005886, GO:0012505, GO:0016020, GO:0016021, GO:0031224, GO:0043226, GO:0043227, GO:0043229, GO:0043231, GO:0044424, GO:0044425, GO:0044444, GO:0044464, GO:0071944
	OG0000262	evm.model.HiC_scaffold_2.4385	ankyrin repeat-containing protein
	OG0000262	evm.model.HiC_scaffold_2.4386	ankyrin repeat-containing protein
	OG0000262	evm.model.HiC_scaffold_2.4387	ankyrin repeat-containing protein	GO:0005575, GO:0005622, GO:0005623, GO:0005737, GO:0005783, GO:0005886, GO:0012505, GO:0016020, GO:0016021, GO:0031224, GO:0043226, GO:0043227, GO:0043229, GO:0043231, GO:0044424, GO:0044425, GO:0044444, GO:0044464, GO:0071944
	OG0000262	evm.model.HiC_scaffold_2.4388	ankyrin repeat-containing protein
	OG0000262	evm.model.HiC_scaffold_2.4389	ankyrin repeat-containing protein
	OG0000899	evm.model.HiC_scaffold_2.4393	ankyrin repeat-containing protein
	OG0000262	evm.model.HiC_scaffold_2.4396	ankyrin repeat-containing protein
	OG0000262	evm.model.HiC_scaffold_2.4397	ankyrin repeat-containing protein	GO:0005575, GO:0005622, GO:0005623, GO:0005737, GO:0005783, GO:0005886, GO:0012505, GO:0016020, GO:0016021, GO:0031224, GO:0043226, GO:0043227, GO:0043229, GO:0043231, GO:0044424, GO:0044425, GO:0044444, GO:0044464, GO:0071944
	OG0000262	evm.model.HiC_scaffold_2.4398	ankyrin repeat-containing protein
	OG0000859	evm.model.HiC_scaffold_2.4400	ankyrin repeat-containing protein	GO:0005575, GO:0005622, GO:0005623, GO:0005737, GO:0005783, GO:0005886, GO:0012505, GO:0016020, GO:0016021, GO:0031224, GO:0043226, GO:0043227, GO:0043229, GO:0043231, GO:0044424, GO:0044425, GO:0044444, GO:0044464, GO:0071944
	OG0000262	evm.model.HiC_scaffold_2.4401	ankyrin repeat-containing protein
	OG0000262	evm.model.HiC_scaffold_2.4402	ankyrin repeat-containing protein	GO:0005575, GO:0005622, GO:0005623, GO:0005737, GO:0005783, GO:0005886, GO:0012505, GO:0016020, GO:0016021, GO:0031224, GO:0043226, GO:0043227, GO:0043229, GO:0043231, GO:0044424, GO:0044425, GO:0044444, GO:0044464, GO:0071944
	OG0000262	evm.model.HiC_scaffold_2.4410	ankyrin repeat-containing protein
	OG0000262	evm.model.HiC_scaffold_2.4411	ankyrin repeat-containing protein
	OG0000262	evm.model.HiC_scaffold_2.4417	ankyrin repeat-containing protein
	OG0000262	evm.model.HiC_scaffold_2.4419	ankyrin repeat-containing protein	GO:0005575, GO:0005622, GO:0005623, GO:0005737, GO:0005783, GO:0005886, GO:0012505, GO:0016020, GO:0016021, GO:0031224, GO:0043226, GO:0043227, GO:0043229, GO:0043231, GO:0044424, GO:0044425, GO:0044444, GO:0044464, GO:0071944
	OG0000262	evm.model.HiC_scaffold_2.4422	ankyrin repeat-containing protein
	OG0000262	evm.model.HiC_scaffold_2.4423	ankyrin repeat-containing protein	GO:0005575, GO:0005622, GO:0005623, GO:0005737, GO:0005783, GO:0005886, GO:0012505, GO:0016020, GO:0016021, GO:0031224, GO:0043226, GO:0043227, GO:0043229, GO:0043231, GO:0044424, GO:0044425, GO:0044444, GO:0044464, GO:0071944
	OG0001112	evm.model.HiC_scaffold_3.1139	ankyrin repeat-containing protein
	OG0001112	evm.model.HiC_scaffold_3.1144	ankyrin repeat-containing protein
	OG0001112	evm.model.HiC_scaffold_3.1147	ankyrin repeat-containing protein
	OG0001112	evm.model.HiC_scaffold_3.1148	ankyrin repeat-containing protein
	OG0005603	evm.model.HiC_scaffold_3.1154	ankyrin repeat-containing protein
	OG0001225	evm.model.HiC_scaffold_3.5071	ankyrin repeat-containing protein
	OG0000899	evm.model.HiC_scaffold_5.917	ankyrin repeat-containing protein
	OG0000899	evm.model.HiC_scaffold_5.987	ankyrin repeat-containing protein
	OG0001910	evm.model.HiC_scaffold_7.1575	ankyrin repeat-containing protein	GO:0000166, GO:0001653, GO:0002376, GO:0003674, GO:0003824, GO:0004383, GO:0004672, GO:0004674, GO:0005488, GO:0005524, GO:0005575, GO:0005623, GO:0005886, GO:0006139, GO:0006163, GO:0006164, GO:0006182, GO:0006464, GO:0006468, GO:0006725, GO:0006753, GO:0006793, GO:0006796, GO:0006807, GO:0006950, GO:0006952, GO:0006955, GO:0007154, GO:0007165, GO:0008144, GO:0008150, GO:0008152, GO:0009058, GO:…
	OG0001910	evm.model.HiC_scaffold_9.800	ankyrin repeat-containing protein	GO:0001101, GO:0002376, GO:0005575, GO:0005623, GO:0005886, GO:0006950, GO:0006952, GO:0006955, GO:0008150, GO:0009719, GO:0009725, GO:0009751, GO:0010033, GO:0014070, GO:0016020, GO:0016021, GO:0031224, GO:0042221, GO:0042493, GO:0044425, GO:0044464, GO:0045087, GO:0046677, GO:0050896, GO:0071944, GO:1901700
	OG0001910	evm.model.HiC_scaffold_9.805	ankyrin repeat-containing protein
	OG0001822	evm.model.HiC_scaffold_1.2857	ankyrin repeats
	OG0001910	evm.model.HiC_scaffold_9.775	Ankyrin repeats (3 copies)
	OG0002389	evm.model.HiC_scaffold_5.3894	Arabidopsis broad-spectrum mildew resistance protein RPW8	GO:0000166, GO:0003674, GO:0005488, GO:0005524, GO:0006950, GO:0006952, GO:0008144, GO:0008150, GO:0017076, GO:0030554, GO:0032553, GO:0032555, GO:0032559, GO:0035639, GO:0036094, GO:0043167, GO:0043168, GO:0043531, GO:0050896, GO:0097159, GO:0097367, GO:1901265, GO:1901363
	OG0007230	evm.model.HiC_scaffold_1.794	Arabidopsis protein of unknown function
	OG0000194	evm.model.HiC_scaffold_1.795	Arabidopsis protein of unknown function
	OG0000194	evm.model.HiC_scaffold_1.804	Arabidopsis protein of unknown function
	OG0000194	evm.model.HiC_scaffold_1.805	Arabidopsis protein of unknown function
	OG0000194	evm.model.HiC_scaffold_1.806	Arabidopsis protein of unknown function
	OG0000194	evm.model.HiC_scaffold_1.807	Arabidopsis protein of unknown function
	OG0000194	evm.model.HiC_scaffold_1.809	Arabidopsis protein of unknown function
	OG0000194	evm.model.HiC_scaffold_1.810	Arabidopsis protein of unknown function
	OG0000194	evm.model.HiC_scaffold_1.814	Arabidopsis protein of unknown function
	OG0000194	evm.model.HiC_scaffold_1.816	Arabidopsis protein of unknown function
	OG0000194	evm.model.HiC_scaffold_1.817	Arabidopsis protein of unknown function
	OG0000194	evm.model.HiC_scaffold_8.4541	Arabidopsis protein of unknown function
	OG0019607	evm.model.HiC_scaffold_9.838	Arabinogalactan peptide	GO:0005575, GO:0005623, GO:0005886, GO:0007275, GO:0008150, GO:0009653, GO:0009888, GO:0009987, GO:0010015, GO:0010053, GO:0010054, GO:0016020, GO:0016049, GO:0021700, GO:0022622, GO:0030154, GO:0031224, GO:0031225, GO:0032501, GO:0032502, GO:0040007, GO:0044425, GO:0044464, GO:0048364, GO:0048468, GO:0048469, GO:0048588, GO:0048589, GO:0048731, GO:0048764, GO:0048765, GO:0048767, GO:0048856, GO:…
	OG0000934	evm.model.HiC_scaffold_5.2533	aspartic-type endopeptidase activity
	OG0000934	evm.model.HiC_scaffold_5.4195	aspartic-type endopeptidase activity
	OG0003570	evm.model.HiC_scaffold_4.315	At5g49945-like	GO:0003674, GO:0005488, GO:0005509, GO:0005575, GO:0005622, GO:0005623, GO:0005737, GO:0005783, GO:0012505, GO:0016020, GO:0016021, GO:0031224, GO:0043167, GO:0043169, GO:0043226, GO:0043227, GO:0043229, GO:0043231, GO:0044424, GO:0044425, GO:0044444, GO:0044464, GO:0046872
	OG0003570	evm.model.HiC_scaffold_9.111	At5g49945-like	GO:0003674, GO:0005488, GO:0005509, GO:0005575, GO:0005622, GO:0005623, GO:0005737, GO:0005783, GO:0012505, GO:0016020, GO:0016021, GO:0031224, GO:0043167, GO:0043169, GO:0043226, GO:0043227, GO:0043229, GO:0043231, GO:0044424, GO:0044425, GO:0044444, GO:0044464, GO:0046872
	OG0003512	evm.model.HiC_scaffold_5.9	ATP hydrolysis coupled proton transport(atpH)	GO:0003674, GO:0003735, GO:0003824, GO:0005198, GO:0005215, GO:0005488, GO:0005575, GO:0005622, GO:0005623, GO:0005737, GO:0005840, GO:0006139, GO:0006163, GO:0006164, GO:0006412, GO:0006518, GO:0006725, GO:0006753, GO:0006754, GO:0006793, GO:0006796, GO:0006807, GO:0006810, GO:0006811, GO:0006812, GO:0008150, GO:0008152, GO:0008289, GO:0008324, GO:0009058, GO:0009059, GO:0009117, GO:0009123, GO:…	Ko00190
	OG0003512	evm.model.HiC_scaffold_5.15	ATP hydrolysis coupled proton transport(atpH)	GO:0003674, GO:0003735, GO:0003824, GO:0005198, GO:0005215, GO:0005488, GO:0005575, GO:0005622, GO:0005623, GO:0005737, GO:0005840, GO:0006139, GO:0006163, GO:0006164, GO:0006412, GO:0006518, GO:0006725, GO:0006753, GO:0006754, GO:0006793, GO:0006796, GO:0006807, GO:0006810, GO:0006811, GO:0006812, GO:0008150, GO:0008152, GO:0008289, GO:0008324, GO:0009058, GO:0009059, GO:0009117, GO:0009123, GO:…	Ko00190
	OG0001227	evm.model.HiC_scaffold_5.114	ATP synthase subunit alpha(atp1)	GO:0000166, GO:0003674, GO:0003824, GO:0005215, GO:0005488, GO:0005524, GO:0005575, GO:0005622, GO:0005623, GO:0005737, GO:0005739, GO:0005740, GO:0005743, GO:0006139, GO:0006163, GO:0006164, GO:0006725, GO:0006753, GO:0006754, GO:0006793, GO:0006796, GO:0006807, GO:0006810, GO:0006811, GO:0006812, GO:0008144, GO:0008150, GO:0008152, GO:0008324, GO:0009058, GO:0009117, GO:0009123, GO:0009124, GO:…	Ko00190
	OG0001227	evm.model.HiC_scaffold_5.260	ATP synthase subunit alpha(atp1)	GO:0000166, GO:0003674, GO:0003824, GO:0005215, GO:0005488, GO:0005524, GO:0005575, GO:0005622, GO:0005623, GO:0005737, GO:0005739, GO:0005740, GO:0005743, GO:0006139, GO:0006163, GO:0006164, GO:0006725, GO:0006753, GO:0006754, GO:0006793, GO:0006796, GO:0006807, GO:0006810, GO:0006811, GO:0006812, GO:0008144, GO:0008150, GO:0008152, GO:0008324, GO:0009058, GO:0009117, GO:0009123, GO:0009124, GO:…	Ko00190
	OG0001227	evm.model.HiC_scaffold_5.277	ATP synthase subunit alpha(atp1)	GO:0000166, GO:0003674, GO:0003824, GO:0005215, GO:0005488, GO:0005524, GO:0005575, GO:0005622, GO:0005623, GO:0005737, GO:0005739, GO:0005740, GO:0005743, GO:0006139, GO:0006163, GO:0006164, GO:0006725, GO:0006753, GO:0006754, GO:0006793, GO:0006796, GO:0006807, GO:0006810, GO:0006811, GO:0006812, GO:0008144, GO:0008150, GO:0008152, GO:0008324, GO:0009058, GO:0009117, GO:0009123, GO:0009124, GO:…	Ko00190
	OG0001227	evm.model.HiC_scaffold_5.10	ATP synthase subunit alpha(atpA)	GO:0000166, GO:0003674, GO:0003824, GO:0005215, GO:0005488, GO:0005524, GO:0005575, GO:0005622, GO:0005623, GO:0005737, GO:0006139, GO:0006163, GO:0006164, GO:0006725, GO:0006753, GO:0006754, GO:0006793, GO:0006796, GO:0006807, GO:0006810, GO:0006811, GO:0006812, GO:0008144, GO:0008150, GO:0008152, GO:0008324, GO:0009058, GO:0009117, GO:0009123, GO:0009124, GO:0009126, GO:0009127, GO:0009141, GO:…	Ko00190
	OG0001227	evm.model.HiC_scaffold_5.16	ATP synthase subunit alpha(atpA)	GO:0000166, GO:0003674, GO:0003824, GO:0005215, GO:0005488, GO:0005524, GO:0005575, GO:0005622, GO:0005623, GO:0005737, GO:0006139, GO:0006163, GO:0006164, GO:0006725, GO:0006753, GO:0006754, GO:0006793, GO:0006796, GO:0006807, GO:0006810, GO:0006811, GO:0006812, GO:0008144, GO:0008150, GO:0008152, GO:0008324, GO:0009058, GO:0009117, GO:0009123, GO:0009124, GO:0009126, GO:0009127, GO:0009141, GO:…	Ko00190
	OG0002351	evm.model.HiC_scaffold_4.5	ATP synthase subunit beta(atpB)	GO:0000166, GO:0003674, GO:0003824, GO:0005215, GO:0005488, GO:0005524, GO:0005575, GO:0005622, GO:0005623, GO:0005737, GO:0006139, GO:0006163, GO:0006164, GO:0006725, GO:0006753, GO:0006754, GO:0006793, GO:0006796, GO:0006807, GO:0006810, GO:0006811, GO:0006812, GO:0008144, GO:0008150, GO:0008152, GO:0008324, GO:0009058, GO:0009117, GO:0009123, GO:0009124, GO:0009126, GO:0009127, GO:0009141, GO:…	Ko00190
	OG0001227	evm.model.HiC_scaffold_11.3370	ATP synthase(atp1)	GO:0000166, GO:0003674, GO:0003824, GO:0005215, GO:0005488, GO:0005524, GO:0005575, GO:0005622, GO:0005623, GO:0005737, GO:0005739, GO:0005740, GO:0005743, GO:0006139, GO:0006163, GO:0006164, GO:0006725, GO:0006753, GO:0006754, GO:0006793, GO:0006796, GO:0006807, GO:0006810, GO:0006811, GO:0006812, GO:0008144, GO:0008150, GO:0008152, GO:0008324, GO:0009058, GO:0009117, GO:0009123, GO:0009124, GO:…	Ko00190
	OG0012178	evm.model.HiC_scaffold_4.83	ATP-dependent Clp protease ATP-binding subunit	GO:0000166, GO:0003674, GO:0005488, GO:0005515, GO:0005524, GO:0006457, GO:0008144, GO:0008150, GO:0008270, GO:0009987, GO:0017076, GO:0030554, GO:0032553, GO:0032555, GO:0032559, GO:0035639, GO:0036094, GO:0043167, GO:0043168, GO:0043169, GO:0046872, GO:0046914, GO:0046983, GO:0051082, GO:0097159, GO:0097367, GO:1901265, GO:1901363
	OG0000334	evm.model.HiC_scaffold_6.3244	ATP-dependent RNA helicase(DHX35)	GO:0000166, GO:0000375, GO:0000377, GO:0000398, GO:0003674, GO:0003676, GO:0003723, GO:0003724, GO:0003824, GO:0004004, GO:0004386, GO:0005488, GO:0005524, GO:0005575, GO:0005622, GO:0005623, GO:0005634, GO:0005681, GO:0005737, GO:0005829, GO:0005911, GO:0006139, GO:0006396, GO:0006397, GO:0006725, GO:0006807, GO:0008026, GO:0008144, GO:0008150, GO:0008152, GO:0008186, GO:0008380, GO:0009506, GO:…
	OG0004520	evm.model.HiC_scaffold_3.2488	Auxilin-like protein 1
	OG0004520	evm.model.HiC_scaffold_4.1000	Auxilin-like protein 1
	OG0004520	evm.model.HiC_scaffold_9.2465	Auxilin-like protein 1
	OG0000136	evm.model.HiC_scaffold_10.3145	Auxin responsive protein
	OG0000136	evm.model.HiC_scaffold_10.3147	Auxin responsive protein
	OG0000136	evm.model.HiC_scaffold_10.3156	Auxin responsive protein
	OG0000136	evm.model.HiC_scaffold_10.3157	Auxin responsive protein
	OG0000919	evm.model.HiC_scaffold_10.64	auxin-binding protein	GO:0003674, GO:0005488, GO:0005575, GO:0005576, GO:0005618, GO:0005623, GO:0007154, GO:0007165, GO:0008150, GO:0009719, GO:0009725, GO:0009733, GO:0009734, GO:0009755, GO:0009987, GO:0010033, GO:0023052, GO:0030145, GO:0030312, GO:0032870, GO:0042221, GO:0043167, GO:0043169, GO:0044464, GO:0045735, GO:0046872, GO:0046914, GO:0048046, GO:0050789, GO:0050794, GO:0050896, GO:0051716, GO:0065007, GO:…
	OG0000919	evm.model.HiC_scaffold_10.66	Auxin-binding protein	GO:0003674, GO:0005488, GO:0005575, GO:0005576, GO:0005618, GO:0005623, GO:0007154, GO:0007165, GO:0008150, GO:0009719, GO:0009725, GO:0009733, GO:0009734, GO:0009755, GO:0009987, GO:0010033, GO:0023052, GO:0030145, GO:0030312, GO:0032870, GO:0042221, GO:0043167, GO:0043169, GO:0044464, GO:0045735, GO:0046872, GO:0046914, GO:0048046, GO:0050789, GO:0050794, GO:0050896, GO:0051716, GO:0065007, GO:…
	OG0000919	evm.model.HiC_scaffold_3.5354	auxin-binding protein
	OG0000919	evm.model.HiC_scaffold_9.2952	Auxin-binding protein	GO:0003674, GO:0005488, GO:0005575, GO:0005576, GO:0005618, GO:0005623, GO:0007154, GO:0007165, GO:0008150, GO:0009719, GO:0009725, GO:0009733, GO:0009734, GO:0009755, GO:0009987, GO:0010033, GO:0023052, GO:0030145, GO:0030312, GO:0032870, GO:0042221, GO:0043167, GO:0043169, GO:0044464, GO:0045735, GO:0046872, GO:0046914, GO:0048046, GO:0050789, GO:0050794, GO:0050896, GO:0051716, GO:0065007, GO:…
	OG0002378	evm.model.HiC_scaffold_10.3142	auxin-induced protein
	OG0000136	evm.model.HiC_scaffold_10.3146	auxin-induced protein
	OG0000136	evm.model.HiC_scaffold_10.3148	auxin-induced protein
	OG0000136	evm.model.HiC_scaffold_10.3149	auxin-induced protein
	OG0000136	evm.model.HiC_scaffold_10.3150	auxin-induced protein
	OG0000136	evm.model.HiC_scaffold_10.3151	Auxin-induced protein	GO:0007154, GO:0007165, GO:0008150, GO:0009719, GO:0009725, GO:0009733, GO:0009734, GO:0009755, GO:0009987, GO:0010033, GO:0023052, GO:0032870, GO:0042221, GO:0050789, GO:0050794, GO:0050896, GO:0051716, GO:0065007, GO:0070887, GO:0071310, GO:0071365, GO:0071495
	OG0000136	evm.model.HiC_scaffold_10.3152	auxin-induced protein
	OG0000136	evm.model.HiC_scaffold_10.3153	auxin-induced protein
	OG0000136	evm.model.HiC_scaffold_10.3154	auxin-induced protein
	OG0000136	evm.model.HiC_scaffold_10.3155	auxin-induced protein
	OG0000136	evm.model.HiC_scaffold_10.3158	auxin-induced protein
	OG0000136	evm.model.HiC_scaffold_10.3159	auxin-induced protein
	OG0000136	evm.model.HiC_scaffold_10.3161	Auxin-induced protein	GO:0007154, GO:0007165, GO:0008150, GO:0009719, GO:0009725, GO:0009733, GO:0009734, GO:0009755, GO:0009987, GO:0010033, GO:0023052, GO:0032870, GO:0042221, GO:0050789, GO:0050794, GO:0050896, GO:0051716, GO:0065007, GO:0070887, GO:0071310, GO:0071365, GO:0071495
	OG0000136	evm.model.HiC_scaffold_10.3162	auxin-induced protein	GO:0007154, GO:0007165, GO:0008150, GO:0009719, GO:0009725, GO:0009733, GO:0009734, GO:0009755, GO:0009987, GO:0010033, GO:0023052, GO:0032870, GO:0042221, GO:0050789, GO:0050794, GO:0050896, GO:0051716, GO:0065007, GO:0070887, GO:0071310, GO:0071365, GO:0071495
	OG0000136	evm.model.HiC_scaffold_10.3163	Auxin-induced protein
	OG0000136	evm.model.HiC_scaffold_10.3164	auxin-induced protein
	OG0000136	evm.model.HiC_scaffold_10.3167	auxin-induced protein
	OG0002378	evm.model.HiC_scaffold_11.1652	auxin-induced protein
	OG0002378	evm.model.HiC_scaffold_4.6113	Auxin-induced protein
	OG0002911	evm.model.HiC_scaffold_2.316	B3 domain-containing protein	GO:0003674, GO:0003676, GO:0003677, GO:0003700, GO:0005488, GO:0005575, GO:0005622, GO:0005623, GO:0005634, GO:0006139, GO:0006351, GO:0006355, GO:0006725, GO:0006807, GO:0008150, GO:0008152, GO:0009058, GO:0009059, GO:0009889, GO:0009987, GO:0010467, GO:0010468, GO:0010556, GO:0016070, GO:0018130, GO:0019219, GO:0019222, GO:0019438, GO:0031323, GO:0031326, GO:0032774, GO:0034641, GO:0034645, GO:…
	OG0000995	evm.model.HiC_scaffold_4.123	B3 domain-containing protein	GO:0003674, GO:0003676, GO:0003677, GO:0003700, GO:0005488, GO:0005575, GO:0005622, GO:0005623, GO:0005634, GO:0006139, GO:0006351, GO:0006355, GO:0006725, GO:0006807, GO:0008150, GO:0008152, GO:0009058, GO:0009059, GO:0009889, GO:0009987, GO:0010467, GO:0010468, GO:0010556, GO:0016070, GO:0018130, GO:0019219, GO:0019222, GO:0019438, GO:0031323, GO:0031326, GO:0032774, GO:0034641, GO:0034645, GO:…
	OG0002911	evm.model.HiC_scaffold_4.2123	B3 domain-containing protein	GO:0003674, GO:0003676, GO:0003677, GO:0003700, GO:0005488, GO:0005575, GO:0005622, GO:0005623, GO:0005634, GO:0006139, GO:0006351, GO:0006355, GO:0006725, GO:0006807, GO:0008150, GO:0008152, GO:0009058, GO:0009059, GO:0009889, GO:0009987, GO:0010467, GO:0010468, GO:0010556, GO:0016070, GO:0018130, GO:0019219, GO:0019222, GO:0019438, GO:0031323, GO:0031326, GO:0032774, GO:0034641, GO:0034645, GO:…
	OG0002911	evm.model.HiC_scaffold_4.2157	B3 domain-containing protein	GO:0003674, GO:0003676, GO:0003677, GO:0003700, GO:0005488, GO:0005575, GO:0005622, GO:0005623, GO:0005634, GO:0006139, GO:0006351, GO:0006355, GO:0006725, GO:0006807, GO:0008150, GO:0008152, GO:0009058, GO:0009059, GO:0009889, GO:0009987, GO:0010467, GO:0010468, GO:0010556, GO:0016070, GO:0018130, GO:0019219, GO:0019222, GO:0019438, GO:0031323, GO:0031326, GO:0032774, GO:0034641, GO:0034645, GO:…
	OG0002911	evm.model.HiC_scaffold_4.2159	B3 domain-containing protein	GO:0003674, GO:0003676, GO:0003677, GO:0003700, GO:0005488, GO:0005575, GO:0005622, GO:0005623, GO:0005634, GO:0006139, GO:0006351, GO:0006355, GO:0006725, GO:0006807, GO:0008150, GO:0008152, GO:0009058, GO:0009059, GO:0009889, GO:0009987, GO:0010467, GO:0010468, GO:0010556, GO:0016070, GO:0018130, GO:0019219, GO:0019222, GO:0019438, GO:0031323, GO:0031326, GO:0032774, GO:0034641, GO:0034645, GO:…
	OG0000995	evm.model.HiC_scaffold_7.774	B3 domain-containing protein	GO:0003674, GO:0003676, GO:0003677, GO:0003700, GO:0005488, GO:0005575, GO:0005622, GO:0005623, GO:0005634, GO:0006139, GO:0006351, GO:0006355, GO:0006725, GO:0006807, GO:0008150, GO:0008152, GO:0009058, GO:0009059, GO:0009889, GO:0009987, GO:0010467, GO:0010468, GO:0010556, GO:0016070, GO:0018130, GO:0019219, GO:0019222, GO:0019438, GO:0031323, GO:0031326, GO:0032774, GO:0034641, GO:0034645, GO:…
	OG0000995	evm.model.HiC_scaffold_7.776	B3 domain-containing protein	GO:0003674, GO:0003676, GO:0003677, GO:0003700, GO:0005488, GO:0005575, GO:0005622, GO:0005623, GO:0005634, GO:0006139, GO:0006351, GO:0006355, GO:0006725, GO:0006807, GO:0008150, GO:0008152, GO:0009058, GO:0009059, GO:0009889, GO:0009987, GO:0010467, GO:0010468, GO:0010556, GO:0016070, GO:0018130, GO:0019219, GO:0019222, GO:0019438, GO:0031323, GO:0031326, GO:0032774, GO:0034641, GO:0034645, GO:…
	OG0000995	evm.model.HiC_scaffold_7.777	B3 domain-containing protein	GO:0003674, GO:0003676, GO:0003677, GO:0003700, GO:0005488, GO:0005575, GO:0005622, GO:0005623, GO:0005634, GO:0006139, GO:0006351, GO:0006355, GO:0006725, GO:0006807, GO:0008150, GO:0008152, GO:0009058, GO:0009059, GO:0009889, GO:0009987, GO:0010467, GO:0010468, GO:0010556, GO:0016070, GO:0018130, GO:0019219, GO:0019222, GO:0019438, GO:0031323, GO:0031326, GO:0032774, GO:0034641, GO:0034645, GO:…
	OG0000995	evm.model.HiC_scaffold_7.779	B3 domain-containing protein	GO:0003674, GO:0003676, GO:0003677, GO:0003700, GO:0005488, GO:0005575, GO:0005622, GO:0005623, GO:0005634, GO:0006139, GO:0006351, GO:0006355, GO:0006725, GO:0006807, GO:0008150, GO:0008152, GO:0009058, GO:0009059, GO:0009889, GO:0009987, GO:0010467, GO:0010468, GO:0010556, GO:0016070, GO:0018130, GO:0019219, GO:0019222, GO:0019438, GO:0031323, GO:0031326, GO:0032774, GO:0034641, GO:0034645, GO:…
	OG0021887	evm.model.HiC_scaffold_8.1507	B3 domain-containing protein	GO:0003674, GO:0003676, GO:0003677, GO:0003700, GO:0005488, GO:0005575, GO:0005622, GO:0005623, GO:0005634, GO:0006139, GO:0006351, GO:0006355, GO:0006725, GO:0006807, GO:0008150, GO:0008152, GO:0009058, GO:0009059, GO:0009889, GO:0009987, GO:0010467, GO:0010468, GO:0010556, GO:0016070, GO:0018130, GO:0019219, GO:0019222, GO:0019438, GO:0031323, GO:0031326, GO:0032774, GO:0034641, GO:0034645, GO:…
	OG0001319	evm.model.HiC_scaffold_5.2244	B3 domain-containing transcription factor
	OG0001319	evm.model.HiC_scaffold_5.2251	B3 domain-containing transcription factor
	OG0001319	evm.model.HiC_scaffold_5.2252	B3 domain-containing transcription factor
	OG0001789	evm.model.HiC_scaffold_4.6795	Bacterial RNA polymerase, alpha chain C terminal domain(rpoA)	GO:0003674, GO:0003676, GO:0003677, GO:0003824, GO:0003899, GO:0005488, GO:0005515, GO:0005575, GO:0005622, GO:0005623, GO:0005737, GO:0006139, GO:0006351, GO:0006725, GO:0006807, GO:0008150, GO:0008152, GO:0009058, GO:0009059, GO:0009507, GO:0009536, GO:0009987, GO:0010467, GO:0016070, GO:0016740, GO:0016772, GO:0016779, GO:0018130, GO:0019438, GO:0032774, GO:0034062, GO:0034641, GO:0034645, GO:…	Ko00943
	OG0001789	evm.model.HiC_scaffold_5.40	Bacterial RNA polymerase, alpha chain C terminal domain(rpoA)	GO:0003674, GO:0003676, GO:0003677, GO:0003824, GO:0003899, GO:0005488, GO:0005515, GO:0005575, GO:0005622, GO:0005623, GO:0005737, GO:0006139, GO:0006351, GO:0006725, GO:0006807, GO:0008150, GO:0008152, GO:0009058, GO:0009059, GO:0009507, GO:0009536, GO:0009987, GO:0010467, GO:0016070, GO:0016740, GO:0016772, GO:0016779, GO:0018130, GO:0019438, GO:0032774, GO:0034062, GO:0034641, GO:0034645, GO:…	Ko00943
	OG0001789	evm.model.HiC_scaffold_5.41	Bacterial RNA polymerase, alpha chain C terminal domain(rpoA)	GO:0003674, GO:0003676, GO:0003677, GO:0003824, GO:0003899, GO:0005488, GO:0005515, GO:0005575, GO:0005622, GO:0005623, GO:0005737, GO:0006139, GO:0006351, GO:0006725, GO:0006807, GO:0008150, GO:0008152, GO:0009058, GO:0009059, GO:0009507, GO:0009536, GO:0009987, GO:0010467, GO:0016070, GO:0016740, GO:0016772, GO:0016779, GO:0018130, GO:0019438, GO:0032774, GO:0034062, GO:0034641, GO:0034645, GO:…	Ko00943
	OG0001028	evm.model.HiC_scaffold_3.1894	BAHD acyltransferase At5g47980-like		Ko00940
	OG0006764	evm.model.HiC_scaffold_11.2854	BED zinc finger
	OG0006764	evm.model.HiC_scaffold_11.2855	BED zinc finger
	OG0000028	evm.model.HiC_scaffold_5.1440	BED zinc finger
	OG0000475	evm.model.HiC_scaffold_1.1473	Belongs to the AAA ATPase family	GO:0000003, GO:0000166, GO:0000302, GO:0000304, GO:0001101, GO:0003006, GO:0003674, GO:0003824, GO:0005488, GO:0005524, GO:0005575, GO:0005622, GO:0005623, GO:0005737, GO:0005739, GO:0005740, GO:0005783, GO:0005911, GO:0006950, GO:0006970, GO:0006979, GO:0007275, GO:0007584, GO:0008144, GO:0008150, GO:0009266, GO:0009409, GO:0009414, GO:0009415, GO:0009506, GO:0009605, GO:0009628, GO:0009651, GO:…
	OG0001414	evm.model.HiC_scaffold_10.1040	Belongs to the AAA ATPase family	GO:0000166, GO:0003674, GO:0003824, GO:0005488, GO:0005524, GO:0005575, GO:0005622, GO:0005623, GO:0005737, GO:0005739, GO:0005740, GO:0005743, GO:0006996, GO:0007005, GO:0008144, GO:0008150, GO:0009987, GO:0016020, GO:0016021, GO:0016043, GO:0016462, GO:0016787, GO:0016817, GO:0016818, GO:0016887, GO:0017004, GO:0017062, GO:0017076, GO:0017111, GO:0019866, GO:0022607, GO:0030554, GO:0031090, GO:…
	OG0001414	evm.model.HiC_scaffold_10.1044	Belongs to the AAA ATPase family	GO:0000166, GO:0003674, GO:0003824, GO:0005488, GO:0005524, GO:0005575, GO:0005622, GO:0005623, GO:0005737, GO:0005739, GO:0005740, GO:0005743, GO:0006996, GO:0007005, GO:0008144, GO:0008150, GO:0009987, GO:0016020, GO:0016021, GO:0016043, GO:0016462, GO:0016787, GO:0016817, GO:0016818, GO:0016887, GO:0017004, GO:0017062, GO:0017076, GO:0017111, GO:0019866, GO:0022607, GO:0030554, GO:0031090, GO:…
	OG0001414	evm.model.HiC_scaffold_10.1057	Belongs to the AAA ATPase family	GO:0000166, GO:0003674, GO:0003824, GO:0005488, GO:0005524, GO:0005575, GO:0005622, GO:0005623, GO:0005737, GO:0005739, GO:0005740, GO:0005743, GO:0006996, GO:0007005, GO:0008144, GO:0008150, GO:0009987, GO:0016020, GO:0016021, GO:0016043, GO:0016462, GO:0016787, GO:0016817, GO:0016818, GO:0016887, GO:0017004, GO:0017062, GO:0017076, GO:0017111, GO:0019866, GO:0022607, GO:0030554, GO:0031090, GO:…
	OG0001414	evm.model.HiC_scaffold_10.1068	Belongs to the AAA ATPase family	GO:0000166, GO:0003674, GO:0003824, GO:0005488, GO:0005524, GO:0005575, GO:0005622, GO:0005623, GO:0005737, GO:0005739, GO:0005740, GO:0005743, GO:0006996, GO:0007005, GO:0008144, GO:0008150, GO:0009987, GO:0016020, GO:0016021, GO:0016043, GO:0016462, GO:0016787, GO:0016817, GO:0016818, GO:0016887, GO:0017004, GO:0017062, GO:0017076, GO:0017111, GO:0019866, GO:0022607, GO:0030554, GO:0031090, GO:…
	OG0001414	evm.model.HiC_scaffold_10.1072	Belongs to the AAA ATPase family	GO:0000166, GO:0003674, GO:0003824, GO:0005488, GO:0005524, GO:0005575, GO:0005622, GO:0005623, GO:0005737, GO:0005739, GO:0005740, GO:0005743, GO:0006996, GO:0007005, GO:0008144, GO:0008150, GO:0009987, GO:0016020, GO:0016021, GO:0016043, GO:0016462, GO:0016787, GO:0016817, GO:0016818, GO:0016887, GO:0017004, GO:0017062, GO:0017076, GO:0017111, GO:0019866, GO:0022607, GO:0030554, GO:0031090, GO:…
	OG0001414	evm.model.HiC_scaffold_10.1086	Belongs to the AAA ATPase family	GO:0000166, GO:0003674, GO:0003824, GO:0005488, GO:0005524, GO:0005575, GO:0005622, GO:0005623, GO:0005737, GO:0005739, GO:0005740, GO:0005743, GO:0006996, GO:0007005, GO:0008144, GO:0008150, GO:0009987, GO:0016020, GO:0016021, GO:0016043, GO:0016462, GO:0016787, GO:0016817, GO:0016818, GO:0016887, GO:0017004, GO:0017062, GO:0017076, GO:0017111, GO:0019866, GO:0022607, GO:0030554, GO:0031090, GO:…
	OG0001414	evm.model.HiC_scaffold_10.1111	Belongs to the AAA ATPase family	GO:0000166, GO:0003674, GO:0003824, GO:0005488, GO:0005524, GO:0005575, GO:0005622, GO:0005623, GO:0005737, GO:0005739, GO:0005740, GO:0005743, GO:0006996, GO:0007005, GO:0008144, GO:0008150, GO:0009987, GO:0016020, GO:0016021, GO:0016043, GO:0016462, GO:0016787, GO:0016817, GO:0016818, GO:0016887, GO:0017004, GO:0017062, GO:0017076, GO:0017111, GO:0019866, GO:0022607, GO:0030554, GO:0031090, GO:…
	OG0001814	evm.model.HiC_scaffold_12.3416	Belongs to the AAA ATPase family		Ko03051
	OG0001814	evm.model.HiC_scaffold_3.5826	Belongs to the AAA ATPase family	GO:0000166, GO:0000502, GO:0003674, GO:0003824, GO:0005488, GO:0005524, GO:0005575, GO:0005622, GO:0005623, GO:0005634, GO:0005737, GO:0006807, GO:0008144, GO:0008150, GO:0008152, GO:0009056, GO:0009057, GO:0016787, GO:0017076, GO:0019538, GO:0030163, GO:0030554, GO:0032553, GO:0032555, GO:0032559, GO:0032991, GO:0035639, GO:0036094, GO:0043167, GO:0043168, GO:0043170, GO:0043226, GO:0043227, GO:…	Ko03051
	OG0019869	evm.model.HiC_scaffold_4.1573	Belongs to the AAA ATPase family	GO:0000166, GO:0003674, GO:0005215, GO:0005488, GO:0005524, GO:0005575, GO:0005622, GO:0005623, GO:0005737, GO:0005739, GO:0005740, GO:0005743, GO:0006810, GO:0006996, GO:0007005, GO:0008104, GO:0008144, GO:0008150, GO:0008320, GO:0008565, GO:0009987, GO:0015031, GO:0015833, GO:0016020, GO:0016021, GO:0016043, GO:0017004, GO:0017062, GO:0017076, GO:0019866, GO:0022607, GO:0022857, GO:0022884, GO:…
	OG0000475	evm.model.HiC_scaffold_4.1730	Belongs to the AAA ATPase family	GO:0000166, GO:0003674, GO:0005215, GO:0005488, GO:0005524, GO:0005575, GO:0005622, GO:0005623, GO:0005737, GO:0005739, GO:0005740, GO:0005743, GO:0006810, GO:0006996, GO:0007005, GO:0008104, GO:0008144, GO:0008150, GO:0008320, GO:0008565, GO:0009987, GO:0015031, GO:0015833, GO:0016020, GO:0016021, GO:0016043, GO:0017004, GO:0017062, GO:0017076, GO:0019866, GO:0022607, GO:0022857, GO:0022884, GO:…
	OG0000475	evm.model.HiC_scaffold_4.1732	Belongs to the AAA ATPase family
	OG0000475	evm.model.HiC_scaffold_4.1736	Belongs to the AAA ATPase family	GO:0000003, GO:0000166, GO:0000302, GO:0000304, GO:0001101, GO:0003006, GO:0003674, GO:0003824, GO:0005488, GO:0005524, GO:0005575, GO:0005622, GO:0005623, GO:0005737, GO:0005739, GO:0005740, GO:0005783, GO:0005911, GO:0006950, GO:0006970, GO:0006979, GO:0007275, GO:0007584, GO:0008144, GO:0008150, GO:0009266, GO:0009409, GO:0009414, GO:0009415, GO:0009506, GO:0009605, GO:0009628, GO:0009651, GO:…
	OG0000475	evm.model.HiC_scaffold_4.1737	Belongs to the AAA ATPase family
	OG0000475	evm.model.HiC_scaffold_4.1739	Belongs to the AAA ATPase family	GO:0000003, GO:0000166, GO:0000302, GO:0000304, GO:0001101, GO:0003006, GO:0003674, GO:0003824, GO:0005488, GO:0005524, GO:0005575, GO:0005622, GO:0005623, GO:0005737, GO:0005739, GO:0005740, GO:0005783, GO:0005911, GO:0006950, GO:0006970, GO:0006979, GO:0007275, GO:0007584, GO:0008144, GO:0008150, GO:0009266, GO:0009409, GO:0009414, GO:0009415, GO:0009506, GO:0009605, GO:0009628, GO:0009651, GO:…
	OG0000475	evm.model.HiC_scaffold_4.1740	Belongs to the AAA ATPase family	GO:0000166, GO:0003674, GO:0005215, GO:0005488, GO:0005524, GO:0005575, GO:0005622, GO:0005623, GO:0005737, GO:0005739, GO:0005740, GO:0005743, GO:0006810, GO:0006996, GO:0007005, GO:0008104, GO:0008144, GO:0008150, GO:0008320, GO:0008565, GO:0009987, GO:0015031, GO:0015833, GO:0016020, GO:0016021, GO:0016043, GO:0017004, GO:0017062, GO:0017076, GO:0019866, GO:0022607, GO:0022857, GO:0022884, GO:…
	OG0000475	evm.model.HiC_scaffold_4.1741	Belongs to the AAA ATPase family	GO:0000166, GO:0003674, GO:0005215, GO:0005488, GO:0005524, GO:0005575, GO:0005622, GO:0005623, GO:0005737, GO:0005739, GO:0005740, GO:0005743, GO:0006810, GO:0006996, GO:0007005, GO:0008104, GO:0008144, GO:0008150, GO:0008320, GO:0008565, GO:0009987, GO:0015031, GO:0015833, GO:0016020, GO:0016021, GO:0016043, GO:0017004, GO:0017062, GO:0017076, GO:0019866, GO:0022607, GO:0022857, GO:0022884, GO:…
	OG0000475	evm.model.HiC_scaffold_4.1742	Belongs to the AAA ATPase family	GO:0000003, GO:0000166, GO:0000302, GO:0000304, GO:0001101, GO:0003006, GO:0003674, GO:0003824, GO:0005488, GO:0005524, GO:0005575, GO:0005622, GO:0005623, GO:0005737, GO:0005739, GO:0005740, GO:0005783, GO:0005911, GO:0006950, GO:0006970, GO:0006979, GO:0007275, GO:0007584, GO:0008144, GO:0008150, GO:0009266, GO:0009409, GO:0009414, GO:0009415, GO:0009506, GO:0009605, GO:0009628, GO:0009651, GO:…
	OG0000475	evm.model.HiC_scaffold_7.2739	Belongs to the AAA ATPase family	GO:0000003, GO:0000166, GO:0000302, GO:0000304, GO:0001101, GO:0003006, GO:0003674, GO:0003824, GO:0005488, GO:0005524, GO:0005575, GO:0005622, GO:0005623, GO:0005737, GO:0005739, GO:0005740, GO:0005783, GO:0005911, GO:0006950, GO:0006970, GO:0006979, GO:0007275, GO:0007584, GO:0008144, GO:0008150, GO:0009266, GO:0009409, GO:0009414, GO:0009415, GO:0009506, GO:0009605, GO:0009628, GO:0009651, GO:…
	OG0000475	evm.model.HiC_scaffold_7.2740	Belongs to the AAA ATPase family
	OG0000012	evm.model.HiC_scaffold_1.2883	Belongs to the ABC transporter superfamily. ABCG family. PDR (TC 3.A.1.205) subfamily	GO:0000166, GO:0003674, GO:0003824, GO:0005215, GO:0005488, GO:0005524, GO:0005575, GO:0005623, GO:0005886, GO:0006810, GO:0008144, GO:0008150, GO:0015399, GO:0015405, GO:0016020, GO:0016021, GO:0016462, GO:0016787, GO:0016817, GO:0016818, GO:0016887, GO:0017076, GO:0017111, GO:0022804, GO:0022857, GO:0030554, GO:0031224, GO:0032553, GO:0032555, GO:0032559, GO:0035639, GO:0036094, GO:0042623, GO:…
	OG0000012	evm.model.HiC_scaffold_1.2887	Belongs to the ABC transporter superfamily. ABCG family. PDR (TC 3.A.1.205) subfamily	GO:0000166, GO:0003674, GO:0003824, GO:0005215, GO:0005488, GO:0005524, GO:0005575, GO:0005623, GO:0005886, GO:0006810, GO:0008144, GO:0008150, GO:0015399, GO:0015405, GO:0016020, GO:0016021, GO:0016462, GO:0016787, GO:0016817, GO:0016818, GO:0016887, GO:0017076, GO:0017111, GO:0022804, GO:0022857, GO:0030554, GO:0031224, GO:0032553, GO:0032555, GO:0032559, GO:0035639, GO:0036094, GO:0042623, GO:…
	OG0000012	evm.model.HiC_scaffold_1.2891	Belongs to the ABC transporter superfamily. ABCG family. PDR (TC 3.A.1.205) subfamily	GO:0000166, GO:0003674, GO:0003824, GO:0005215, GO:0005488, GO:0005524, GO:0005575, GO:0005623, GO:0005886, GO:0006810, GO:0008144, GO:0008150, GO:0015399, GO:0015405, GO:0016020, GO:0016021, GO:0016462, GO:0016787, GO:0016817, GO:0016818, GO:0016887, GO:0017076, GO:0017111, GO:0022804, GO:0022857, GO:0030554, GO:0031224, GO:0032553, GO:0032555, GO:0032559, GO:0035639, GO:0036094, GO:0042623, GO:…
	OG0000012	evm.model.HiC_scaffold_1.2899	Belongs to the ABC transporter superfamily. ABCG family. PDR (TC 3.A.1.205) subfamily	GO:0000166, GO:0003674, GO:0003824, GO:0005215, GO:0005488, GO:0005524, GO:0005575, GO:0005623, GO:0005886, GO:0006810, GO:0008144, GO:0008150, GO:0015399, GO:0015405, GO:0016020, GO:0016021, GO:0016462, GO:0016787, GO:0016817, GO:0016818, GO:0016887, GO:0017076, GO:0017111, GO:0022804, GO:0022857, GO:0030554, GO:0031224, GO:0032553, GO:0032555, GO:0032559, GO:0035639, GO:0036094, GO:0042623, GO:…
	OG0000012	evm.model.HiC_scaffold_1.2905	Belongs to the ABC transporter superfamily. ABCG family. PDR (TC 3.A.1.205) subfamily	GO:0000166, GO:0003674, GO:0003824, GO:0005215, GO:0005488, GO:0005524, GO:0005575, GO:0005623, GO:0005886, GO:0006810, GO:0008144, GO:0008150, GO:0015399, GO:0015405, GO:0016020, GO:0016021, GO:0016462, GO:0016787, GO:0016817, GO:0016818, GO:0016887, GO:0017076, GO:0017111, GO:0022804, GO:0022857, GO:0030554, GO:0031224, GO:0032553, GO:0032555, GO:0032559, GO:0035639, GO:0036094, GO:0042623, GO:…
	OG0000012	evm.model.HiC_scaffold_1.2908	Belongs to the ABC transporter superfamily. ABCG family. PDR (TC 3.A.1.205) subfamily	GO:0000166, GO:0003674, GO:0003824, GO:0005215, GO:0005488, GO:0005524, GO:0005575, GO:0005623, GO:0005886, GO:0006810, GO:0008144, GO:0008150, GO:0015399, GO:0015405, GO:0016020, GO:0016021, GO:0016462, GO:0016787, GO:0016817, GO:0016818, GO:0016887, GO:0017076, GO:0017111, GO:0022804, GO:0022857, GO:0030554, GO:0031224, GO:0032553, GO:0032555, GO:0032559, GO:0035639, GO:0036094, GO:0042623, GO:…
	OG0000012	evm.model.HiC_scaffold_1.2912	Belongs to the ABC transporter superfamily. ABCG family. PDR (TC 3.A.1.205) subfamily	GO:0000166, GO:0003674, GO:0003824, GO:0005215, GO:0005488, GO:0005524, GO:0005575, GO:0005623, GO:0005886, GO:0006810, GO:0008144, GO:0008150, GO:0015399, GO:0015405, GO:0016020, GO:0016021, GO:0016462, GO:0016787, GO:0016817, GO:0016818, GO:0016887, GO:0017076, GO:0017111, GO:0022804, GO:0022857, GO:0030554, GO:0031224, GO:0032553, GO:0032555, GO:0032559, GO:0035639, GO:0036094, GO:0042623, GO:…
	OG0000012	evm.model.HiC_scaffold_1.3034	Belongs to the ABC transporter superfamily. ABCG family. PDR (TC 3.A.1.205) subfamily	GO:0000166, GO:0001101, GO:0003674, GO:0003824, GO:0005215, GO:0005488, GO:0005524, GO:0005575, GO:0005623, GO:0005886, GO:0005911, GO:0006810, GO:0006855, GO:0007275, GO:0008144, GO:0008150, GO:0009506, GO:0009719, GO:0009725, GO:0009733, GO:0009914, GO:0009926, GO:0009987, GO:0010033, GO:0010243, GO:0010817, GO:0014070, GO:0015399, GO:0015405, GO:0015893, GO:0016020, GO:0016021, GO:0016462, GO:…
	OG0004553	evm.model.HiC_scaffold_1.3035	Belongs to the ABC transporter superfamily. ABCG family. PDR (TC 3.A.1.205) subfamily	GO:0000166, GO:0001101, GO:0003674, GO:0003824, GO:0005215, GO:0005488, GO:0005524, GO:0005575, GO:0005623, GO:0005886, GO:0005911, GO:0006810, GO:0006855, GO:0007275, GO:0008144, GO:0008150, GO:0009506, GO:0009719, GO:0009725, GO:0009733, GO:0009914, GO:0009926, GO:0009987, GO:0010033, GO:0010243, GO:0010817, GO:0014070, GO:0015399, GO:0015405, GO:0015893, GO:0016020, GO:0016021, GO:0016462, GO:…
	OG0000012	evm.model.HiC_scaffold_11.2810	Belongs to the ABC transporter superfamily. ABCG family. PDR (TC 3.A.1.205) subfamily	GO:0000166, GO:0003674, GO:0003824, GO:0005215, GO:0005488, GO:0005524, GO:0005575, GO:0005623, GO:0005886, GO:0006810, GO:0006855, GO:0008144, GO:0008150, GO:0008643, GO:0015399, GO:0015405, GO:0015893, GO:0016020, GO:0016021, GO:0016462, GO:0016787, GO:0016817, GO:0016818, GO:0016887, GO:0017076, GO:0017111, GO:0022804, GO:0022857, GO:0030554, GO:0031224, GO:0032553, GO:0032555, GO:0032559, GO:…
	OG0004553	evm.model.HiC_scaffold_11.2814	Belongs to the ABC transporter superfamily. ABCG family. PDR (TC 3.A.1.205) subfamily	GO:0000166, GO:0003674, GO:0003824, GO:0005488, GO:0005524, GO:0005575, GO:0008144, GO:0016020, GO:0016021, GO:0016462, GO:0016787, GO:0016817, GO:0016818, GO:0016887, GO:0017076, GO:0017111, GO:0030554, GO:0031224, GO:0032553, GO:0032555, GO:0032559, GO:0035639, GO:0036094, GO:0043167, GO:0043168, GO:0044425, GO:0097159, GO:0097367, GO:1901265, GO:1901363
	OG0000012	evm.model.HiC_scaffold_11.2815	Belongs to the ABC transporter superfamily. ABCG family. PDR (TC 3.A.1.205) subfamily	GO:0000166, GO:0003674, GO:0003824, GO:0005488, GO:0005524, GO:0005575, GO:0008144, GO:0016020, GO:0016021, GO:0016462, GO:0016787, GO:0016817, GO:0016818, GO:0016887, GO:0017076, GO:0017111, GO:0030554, GO:0031224, GO:0032553, GO:0032555, GO:0032559, GO:0035639, GO:0036094, GO:0043167, GO:0043168, GO:0044425, GO:0097159, GO:0097367, GO:1901265, GO:1901363
	OG0000012	evm.model.HiC_scaffold_2.2844	Belongs to the ABC transporter superfamily. ABCG family. PDR (TC 3.A.1.205) subfamily	GO:0000166, GO:0003674, GO:0003824, GO:0005488, GO:0005524, GO:0005575, GO:0008144, GO:0016020, GO:0016021, GO:0016462, GO:0016787, GO:0016817, GO:0016818, GO:0016887, GO:0017076, GO:0017111, GO:0030554, GO:0031224, GO:0032553, GO:0032555, GO:0032559, GO:0035639, GO:0036094, GO:0043167, GO:0043168, GO:0044425, GO:0097159, GO:0097367, GO:1901265, GO:1901363
	OG0000012	evm.model.HiC_scaffold_2.4644	Belongs to the ABC transporter superfamily. ABCG family. PDR (TC 3.A.1.205) subfamily	GO:0000166, GO:0001101, GO:0003674, GO:0003824, GO:0005215, GO:0005488, GO:0005524, GO:0005575, GO:0005623, GO:0005886, GO:0005911, GO:0006810, GO:0006855, GO:0007275, GO:0008144, GO:0008150, GO:0009506, GO:0009719, GO:0009725, GO:0009733, GO:0009914, GO:0009926, GO:0009987, GO:0010033, GO:0010243, GO:0010817, GO:0014070, GO:0015399, GO:0015405, GO:0015893, GO:0016020, GO:0016021, GO:0016462, GO:…
	OG0000012	evm.model.HiC_scaffold_2.4658	Belongs to the ABC transporter superfamily. ABCG family. PDR (TC 3.A.1.205) subfamily	GO:0000166, GO:0001101, GO:0003674, GO:0003824, GO:0005215, GO:0005488, GO:0005524, GO:0005575, GO:0005623, GO:0005886, GO:0005911, GO:0006810, GO:0006855, GO:0007275, GO:0008144, GO:0008150, GO:0009506, GO:0009719, GO:0009725, GO:0009733, GO:0009914, GO:0009926, GO:0009987, GO:0010033, GO:0010243, GO:0010817, GO:0014070, GO:0015399, GO:0015405, GO:0015893, GO:0016020, GO:0016021, GO:0016462, GO:…
	OG0010270	evm.model.HiC_scaffold_2.4736	Belongs to the ABC transporter superfamily. ABCG family. PDR (TC 3.A.1.205) subfamily
	OG0004553	evm.model.HiC_scaffold_2.4791	Belongs to the ABC transporter superfamily. ABCG family. PDR (TC 3.A.1.205) subfamily	GO:0000166, GO:0003674, GO:0003824, GO:0005215, GO:0005488, GO:0005524, GO:0005575, GO:0005623, GO:0005886, GO:0006810, GO:0008144, GO:0008150, GO:0015399, GO:0015405, GO:0016020, GO:0016021, GO:0016462, GO:0016787, GO:0016817, GO:0016818, GO:0016887, GO:0017076, GO:0017111, GO:0022804, GO:0022857, GO:0030554, GO:0031224, GO:0032553, GO:0032555, GO:0032559, GO:0035639, GO:0036094, GO:0042623, GO:…
	OG0000012	evm.model.HiC_scaffold_2.4818	Belongs to the ABC transporter superfamily. ABCG family. PDR (TC 3.A.1.205) subfamily	GO:0000166, GO:0001101, GO:0003674, GO:0003824, GO:0005215, GO:0005488, GO:0005524, GO:0005575, GO:0005623, GO:0005886, GO:0005911, GO:0006810, GO:0006855, GO:0007275, GO:0008144, GO:0008150, GO:0009506, GO:0009719, GO:0009725, GO:0009733, GO:0009914, GO:0009926, GO:0009987, GO:0010033, GO:0010243, GO:0010817, GO:0014070, GO:0015399, GO:0015405, GO:0015893, GO:0016020, GO:0016021, GO:0016462, GO:…
	OG0000012	evm.model.HiC_scaffold_2.4824	Belongs to the ABC transporter superfamily. ABCG family. PDR (TC 3.A.1.205) subfamily	GO:0000166, GO:0001101, GO:0003674, GO:0003824, GO:0005215, GO:0005488, GO:0005524, GO:0005575, GO:0005623, GO:0005886, GO:0005911, GO:0006810, GO:0006855, GO:0007275, GO:0008144, GO:0008150, GO:0009506, GO:0009719, GO:0009725, GO:0009733, GO:0009914, GO:0009926, GO:0009987, GO:0010033, GO:0010243, GO:0010817, GO:0014070, GO:0015399, GO:0015405, GO:0015893, GO:0016020, GO:0016021, GO:0016462, GO:…
	OG0000012	evm.model.HiC_scaffold_2.4826	Belongs to the ABC transporter superfamily. ABCG family. PDR (TC 3.A.1.205) subfamily	GO:0000166, GO:0001101, GO:0003674, GO:0003824, GO:0005215, GO:0005488, GO:0005524, GO:0005575, GO:0005623, GO:0005886, GO:0005911, GO:0006810, GO:0006855, GO:0007275, GO:0008144, GO:0008150, GO:0009506, GO:0009719, GO:0009725, GO:0009733, GO:0009914, GO:0009926, GO:0009987, GO:0010033, GO:0010243, GO:0010817, GO:0014070, GO:0015399, GO:0015405, GO:0015893, GO:0016020, GO:0016021, GO:0016462, GO:…
	OG0000012	evm.model.HiC_scaffold_3.3889	Belongs to the ABC transporter superfamily. ABCG family. PDR (TC 3.A.1.205) subfamily	GO:0000166, GO:0003674, GO:0003824, GO:0005215, GO:0005488, GO:0005524, GO:0005575, GO:0005623, GO:0005886, GO:0005911, GO:0006810, GO:0006855, GO:0008144, GO:0008150, GO:0009506, GO:0015399, GO:0015405, GO:0015893, GO:0016020, GO:0016021, GO:0016462, GO:0016787, GO:0016817, GO:0016818, GO:0016887, GO:0017076, GO:0017111, GO:0022804, GO:0022857, GO:0030054, GO:0030554, GO:0031224, GO:0032553, GO:…
	OG0000012	evm.model.HiC_scaffold_3.3897	Belongs to the ABC transporter superfamily. ABCG family. PDR (TC 3.A.1.205) subfamily	GO:0000166, GO:0003674, GO:0003824, GO:0005215, GO:0005488, GO:0005524, GO:0005575, GO:0005623, GO:0005886, GO:0005911, GO:0006810, GO:0006855, GO:0008144, GO:0008150, GO:0009506, GO:0015399, GO:0015405, GO:0015893, GO:0016020, GO:0016021, GO:0016462, GO:0016787, GO:0016817, GO:0016818, GO:0016887, GO:0017076, GO:0017111, GO:0022804, GO:0022857, GO:0030054, GO:0030554, GO:0031224, GO:0032553, GO:…
	OG0000012	evm.model.HiC_scaffold_3.3898	Belongs to the ABC transporter superfamily. ABCG family. PDR (TC 3.A.1.205) subfamily	GO:0000166, GO:0003674, GO:0003824, GO:0005215, GO:0005488, GO:0005524, GO:0005575, GO:0005623, GO:0005886, GO:0005911, GO:0006810, GO:0006855, GO:0008144, GO:0008150, GO:0009506, GO:0015399, GO:0015405, GO:0015893, GO:0016020, GO:0016021, GO:0016462, GO:0016787, GO:0016817, GO:0016818, GO:0016887, GO:0017076, GO:0017111, GO:0022804, GO:0022857, GO:0030054, GO:0030554, GO:0031224, GO:0032553, GO:…
	OG0000012	evm.model.HiC_scaffold_3.3899	Belongs to the ABC transporter superfamily. ABCG family. PDR (TC 3.A.1.205) subfamily	GO:0000166, GO:0003674, GO:0003824, GO:0005215, GO:0005488, GO:0005524, GO:0005575, GO:0005623, GO:0005886, GO:0005911, GO:0006810, GO:0006855, GO:0008144, GO:0008150, GO:0009506, GO:0015399, GO:0015405, GO:0015893, GO:0016020, GO:0016021, GO:0016462, GO:0016787, GO:0016817, GO:0016818, GO:0016887, GO:0017076, GO:0017111, GO:0022804, GO:0022857, GO:0030054, GO:0030554, GO:0031224, GO:0032553, GO:…
	OG0000012	evm.model.HiC_scaffold_3.3902	Belongs to the ABC transporter superfamily. ABCG family. PDR (TC 3.A.1.205) subfamily	GO:0000166, GO:0000302, GO:0001101, GO:0002229, GO:0002239, GO:0003674, GO:0003824, GO:0005215, GO:0005488, GO:0005524, GO:0005575, GO:0005623, GO:0005886, GO:0006810, GO:0006811, GO:0006812, GO:0006820, GO:0006855, GO:0006869, GO:0006950, GO:0006952, GO:0006979, GO:0008144, GO:0008150, GO:0009605, GO:0009607, GO:0009719, GO:0009723, GO:0009725, GO:0009751, GO:0009753, GO:0010033, GO:0010035, GO:…
	OG0000012	evm.model.HiC_scaffold_3.3907	Belongs to the ABC transporter superfamily. ABCG family. PDR (TC 3.A.1.205) subfamily	GO:0000166, GO:0000302, GO:0001101, GO:0002229, GO:0002239, GO:0003674, GO:0003824, GO:0005215, GO:0005488, GO:0005524, GO:0005575, GO:0005623, GO:0005886, GO:0006810, GO:0006811, GO:0006812, GO:0006820, GO:0006855, GO:0006869, GO:0006950, GO:0006952, GO:0006979, GO:0008144, GO:0008150, GO:0009605, GO:0009607, GO:0009719, GO:0009723, GO:0009725, GO:0009751, GO:0009753, GO:0010033, GO:0010035, GO:…
	OG0000012	evm.model.HiC_scaffold_3.3915	Belongs to the ABC transporter superfamily. ABCG family. PDR (TC 3.A.1.205) subfamily	GO:0000166, GO:0000302, GO:0001101, GO:0002229, GO:0002239, GO:0003674, GO:0003824, GO:0005215, GO:0005488, GO:0005524, GO:0005575, GO:0005623, GO:0005886, GO:0006810, GO:0006811, GO:0006812, GO:0006820, GO:0006855, GO:0006869, GO:0006950, GO:0006952, GO:0006979, GO:0008144, GO:0008150, GO:0009605, GO:0009607, GO:0009719, GO:0009723, GO:0009725, GO:0009751, GO:0009753, GO:0010033, GO:0010035, GO:…
	OG0000012	evm.model.HiC_scaffold_3.3916	Belongs to the ABC transporter superfamily. ABCG family. PDR (TC 3.A.1.205) subfamily	GO:0000166, GO:0000302, GO:0001101, GO:0002229, GO:0002239, GO:0003674, GO:0003824, GO:0005215, GO:0005488, GO:0005524, GO:0005575, GO:0005623, GO:0005886, GO:0006810, GO:0006811, GO:0006812, GO:0006820, GO:0006855, GO:0006869, GO:0006950, GO:0006952, GO:0006979, GO:0008144, GO:0008150, GO:0009605, GO:0009607, GO:0009719, GO:0009723, GO:0009725, GO:0009751, GO:0009753, GO:0010033, GO:0010035, GO:…
	OG0000012	evm.model.HiC_scaffold_3.3917	Belongs to the ABC transporter superfamily. ABCG family. PDR (TC 3.A.1.205) subfamily	GO:0000166, GO:0000302, GO:0001101, GO:0002229, GO:0002239, GO:0003674, GO:0003824, GO:0005215, GO:0005488, GO:0005524, GO:0005575, GO:0005623, GO:0005886, GO:0006810, GO:0006811, GO:0006812, GO:0006820, GO:0006855, GO:0006869, GO:0006950, GO:0006952, GO:0006979, GO:0008144, GO:0008150, GO:0009605, GO:0009607, GO:0009719, GO:0009723, GO:0009725, GO:0009751, GO:0009753, GO:0010033, GO:0010035, GO:…
	OG0000012	evm.model.HiC_scaffold_3.3920	Belongs to the ABC transporter superfamily. ABCG family. PDR (TC 3.A.1.205) subfamily	GO:0000166, GO:0003674, GO:0003824, GO:0005215, GO:0005488, GO:0005524, GO:0005575, GO:0005623, GO:0005886, GO:0005911, GO:0006810, GO:0006855, GO:0008144, GO:0008150, GO:0009506, GO:0015399, GO:0015405, GO:0015893, GO:0016020, GO:0016021, GO:0016462, GO:0016787, GO:0016817, GO:0016818, GO:0016887, GO:0017076, GO:0017111, GO:0022804, GO:0022857, GO:0030054, GO:0030554, GO:0031224, GO:0032553, GO:…
	OG0000012	evm.model.HiC_scaffold_3.4622	Belongs to the ABC transporter superfamily. ABCG family. PDR (TC 3.A.1.205) subfamily	GO:0000166, GO:0003674, GO:0003824, GO:0005215, GO:0005488, GO:0005524, GO:0005575, GO:0005623, GO:0005886, GO:0006810, GO:0008144, GO:0008150, GO:0015399, GO:0015405, GO:0016020, GO:0016021, GO:0016462, GO:0016787, GO:0016817, GO:0016818, GO:0016887, GO:0017076, GO:0017111, GO:0022804, GO:0022857, GO:0030554, GO:0031224, GO:0032553, GO:0032555, GO:0032559, GO:0035639, GO:0036094, GO:0042623, GO:…
	OG0000012	evm.model.HiC_scaffold_3.4626	Belongs to the ABC transporter superfamily. ABCG family. PDR (TC 3.A.1.205) subfamily	GO:0000166, GO:0003674, GO:0003824, GO:0005215, GO:0005488, GO:0005524, GO:0005575, GO:0005623, GO:0005886, GO:0006810, GO:0008144, GO:0008150, GO:0015399, GO:0015405, GO:0016020, GO:0016021, GO:0016462, GO:0016787, GO:0016817, GO:0016818, GO:0016887, GO:0017076, GO:0017111, GO:0022804, GO:0022857, GO:0030554, GO:0031224, GO:0032553, GO:0032555, GO:0032559, GO:0035639, GO:0036094, GO:0042623, GO:…
	OG0000012	evm.model.HiC_scaffold_4.1351	Belongs to the ABC transporter superfamily. ABCG family. PDR (TC 3.A.1.205) subfamily	GO:0000166, GO:0003674, GO:0003824, GO:0005215, GO:0005488, GO:0005524, GO:0005575, GO:0005623, GO:0005886, GO:0006810, GO:0008144, GO:0008150, GO:0015399, GO:0015405, GO:0016020, GO:0016021, GO:0016462, GO:0016787, GO:0016817, GO:0016818, GO:0016887, GO:0017076, GO:0017111, GO:0022804, GO:0022857, GO:0030554, GO:0031224, GO:0032553, GO:0032555, GO:0032559, GO:0035639, GO:0036094, GO:0042623, GO:…
	OG0000012	evm.model.HiC_scaffold_4.1358	Belongs to the ABC transporter superfamily. ABCG family. PDR (TC 3.A.1.205) subfamily	GO:0000166, GO:0003674, GO:0003824, GO:0005215, GO:0005488, GO:0005524, GO:0005575, GO:0005623, GO:0005886, GO:0006810, GO:0006855, GO:0007275, GO:0008144, GO:0008150, GO:0015399, GO:0015405, GO:0015893, GO:0016020, GO:0016021, GO:0016462, GO:0016787, GO:0016817, GO:0016818, GO:0016887, GO:0017076, GO:0017111, GO:0022804, GO:0022857, GO:0030554, GO:0031224, GO:0032501, GO:0032502, GO:0032553, GO:…
	OG0000012	evm.model.HiC_scaffold_6.2586	Belongs to the ABC transporter superfamily. ABCG family. PDR (TC 3.A.1.205) subfamily	GO:0000166, GO:0003674, GO:0003824, GO:0005488, GO:0005524, GO:0005575, GO:0008144, GO:0016020, GO:0016021, GO:0016462, GO:0016787, GO:0016817, GO:0016818, GO:0016887, GO:0017076, GO:0017111, GO:0030554, GO:0031224, GO:0032553, GO:0032555, GO:0032559, GO:0035639, GO:0036094, GO:0043167, GO:0043168, GO:0044425, GO:0097159, GO:0097367, GO:1901265, GO:1901363
	OG0000012	evm.model.HiC_scaffold_6.2587	Belongs to the ABC transporter superfamily. ABCG family. PDR (TC 3.A.1.205) subfamily	GO:0000166, GO:0003674, GO:0003824, GO:0005488, GO:0005524, GO:0005575, GO:0008144, GO:0016020, GO:0016021, GO:0016462, GO:0016787, GO:0016817, GO:0016818, GO:0016887, GO:0017076, GO:0017111, GO:0030554, GO:0031224, GO:0032553, GO:0032555, GO:0032559, GO:0035639, GO:0036094, GO:0043167, GO:0043168, GO:0044425, GO:0097159, GO:0097367, GO:1901265, GO:1901363
	OG0000214	evm.model.HiC_scaffold_6.2927	Belongs to the ABC transporter superfamily. ABCG family. PDR (TC 3.A.1.205) subfamily
	OG0000012	evm.model.HiC_scaffold_7.850	Belongs to the ABC transporter superfamily. ABCG family. PDR (TC 3.A.1.205) subfamily	GO:0000166, GO:0003674, GO:0003824, GO:0005488, GO:0005524, GO:0005575, GO:0008144, GO:0016020, GO:0016021, GO:0016462, GO:0016787, GO:0016817, GO:0016818, GO:0016887, GO:0017076, GO:0017111, GO:0030554, GO:0031224, GO:0032553, GO:0032555, GO:0032559, GO:0035639, GO:0036094, GO:0043167, GO:0043168, GO:0044425, GO:0097159, GO:0097367, GO:1901265, GO:1901363
	OG0000012	evm.model.HiC_scaffold_7.851	Belongs to the ABC transporter superfamily. ABCG family. PDR (TC 3.A.1.205) subfamily	GO:0000166, GO:0003674, GO:0003824, GO:0005488, GO:0005524, GO:0005575, GO:0008144, GO:0016020, GO:0016021, GO:0016462, GO:0016787, GO:0016817, GO:0016818, GO:0016887, GO:0017076, GO:0017111, GO:0030554, GO:0031224, GO:0032553, GO:0032555, GO:0032559, GO:0035639, GO:0036094, GO:0043167, GO:0043168, GO:0044425, GO:0097159, GO:0097367, GO:1901265, GO:1901363
	OG0000012	evm.model.HiC_scaffold_7.852	Belongs to the ABC transporter superfamily. ABCG family. PDR (TC 3.A.1.205) subfamily	GO:0000166, GO:0003674, GO:0003824, GO:0005488, GO:0005524, GO:0005575, GO:0008144, GO:0016020, GO:0016021, GO:0016462, GO:0016787, GO:0016817, GO:0016818, GO:0016887, GO:0017076, GO:0017111, GO:0030554, GO:0031224, GO:0032553, GO:0032555, GO:0032559, GO:0035639, GO:0036094, GO:0043167, GO:0043168, GO:0044425, GO:0097159, GO:0097367, GO:1901265, GO:1901363
	OG0000012	evm.model.HiC_scaffold_7.854	Belongs to the ABC transporter superfamily. ABCG family. PDR (TC 3.A.1.205) subfamily	GO:0000166, GO:0003674, GO:0003824, GO:0005488, GO:0005524, GO:0005575, GO:0008144, GO:0016020, GO:0016021, GO:0016462, GO:0016787, GO:0016817, GO:0016818, GO:0016887, GO:0017076, GO:0017111, GO:0030554, GO:0031224, GO:0032553, GO:0032555, GO:0032559, GO:0035639, GO:0036094, GO:0043167, GO:0043168, GO:0044425, GO:0097159, GO:0097367, GO:1901265, GO:1901363
	OG0000214	evm.model.HiC_scaffold_8.280	Belongs to the ABC transporter superfamily. ABCG family. PDR (TC 3.A.1.205) subfamily
	OG0000012	evm.model.HiC_scaffold_9.1153	Belongs to the ABC transporter superfamily. ABCG family. PDR (TC 3.A.1.205) subfamily	GO:0000166, GO:0003674, GO:0003824, GO:0005215, GO:0005488, GO:0005524, GO:0005575, GO:0005623, GO:0005886, GO:0006810, GO:0008144, GO:0008150, GO:0015399, GO:0015405, GO:0016020, GO:0016021, GO:0016462, GO:0016787, GO:0016817, GO:0016818, GO:0016887, GO:0017076, GO:0017111, GO:0022804, GO:0022857, GO:0030554, GO:0031224, GO:0032553, GO:0032555, GO:0032559, GO:0035639, GO:0036094, GO:0042623, GO:…
	OG0000012	evm.model.HiC_scaffold_9.1154	Belongs to the ABC transporter superfamily. ABCG family. PDR (TC 3.A.1.205) subfamily	GO:0000166, GO:0003674, GO:0003824, GO:0005215, GO:0005488, GO:0005524, GO:0005575, GO:0005623, GO:0005886, GO:0006810, GO:0008144, GO:0008150, GO:0015399, GO:0015405, GO:0016020, GO:0016021, GO:0016462, GO:0016787, GO:0016817, GO:0016818, GO:0016887, GO:0017076, GO:0017111, GO:0022804, GO:0022857, GO:0030554, GO:0031224, GO:0032553, GO:0032555, GO:0032559, GO:0035639, GO:0036094, GO:0042623, GO:…
	OG0000012	evm.model.HiC_scaffold_9.2796	Belongs to the ABC transporter superfamily. ABCG family. PDR (TC 3.A.1.205) subfamily	GO:0000166, GO:0003674, GO:0003824, GO:0005215, GO:0005488, GO:0005524, GO:0005575, GO:0005623, GO:0005886, GO:0005911, GO:0006810, GO:0006855, GO:0008144, GO:0008150, GO:0009506, GO:0015399, GO:0015405, GO:0015893, GO:0016020, GO:0016021, GO:0016462, GO:0016787, GO:0016817, GO:0016818, GO:0016887, GO:0017076, GO:0017111, GO:0022804, GO:0022857, GO:0030054, GO:0030554, GO:0031224, GO:0032553, GO:…
	OG0000012	evm.model.HiC_scaffold_9.2797	Belongs to the ABC transporter superfamily. ABCG family. PDR (TC 3.A.1.205) subfamily	GO:0000166, GO:0003674, GO:0003824, GO:0005215, GO:0005488, GO:0005524, GO:0005575, GO:0005623, GO:0005886, GO:0005911, GO:0006810, GO:0006855, GO:0008144, GO:0008150, GO:0009506, GO:0015399, GO:0015405, GO:0015893, GO:0016020, GO:0016021, GO:0016462, GO:0016787, GO:0016817, GO:0016818, GO:0016887, GO:0017076, GO:0017111, GO:0022804, GO:0022857, GO:0030054, GO:0030554, GO:0031224, GO:0032553, GO:…
	OG0000012	evm.model.HiC_scaffold_3.4623	Belongs to the ABC transporter superfamily. ABCG family. PDR (TC 3.A.1.205) subfamily(PDR8)	GO:0000041, GO:0000166, GO:0001101, GO:0002376, GO:0003674, GO:0003824, GO:0005215, GO:0005488, GO:0005524, GO:0005575, GO:0005622, GO:0005623, GO:0005737, GO:0005739, GO:0005773, GO:0005774, GO:0005886, GO:0006082, GO:0006725, GO:0006790, GO:0006807, GO:0006810, GO:0006811, GO:0006812, GO:0006855, GO:0006950, GO:0006952, GO:0006955, GO:0008144, GO:0008150, GO:0008152, GO:0008324, GO:0009056, GO:…
	OG0000552	evm.model.HiC_scaffold_5.3035	Belongs to the actin-binding proteins ADF family	GO:0000003, GO:0000902, GO:0000904, GO:0003006, GO:0003674, GO:0003779, GO:0005488, GO:0005515, GO:0005575, GO:0005576, GO:0005622, GO:0005623, GO:0005737, GO:0005856, GO:0005884, GO:0006996, GO:0007010, GO:0007015, GO:0008092, GO:0008150, GO:0008154, GO:0009653, GO:0009826, GO:0009856, GO:0009860, GO:0009932, GO:0009987, GO:0015629, GO:0016043, GO:0016049, GO:0022411, GO:0022414, GO:0030029, GO:…
	OG0000552	evm.model.HiC_scaffold_5.3053	Belongs to the actin-binding proteins ADF family	GO:0003674, GO:0003779, GO:0005488, GO:0005515, GO:0005575, GO:0005622, GO:0005623, GO:0005737, GO:0005856, GO:0005884, GO:0006996, GO:0007010, GO:0007015, GO:0008092, GO:0008150, GO:0008154, GO:0009987, GO:0015629, GO:0016043, GO:0022411, GO:0030029, GO:0030036, GO:0030042, GO:0032984, GO:0043226, GO:0043228, GO:0043229, GO:0043232, GO:0043624, GO:0043933, GO:0044422, GO:0044424, GO:0044430, GO:…
	OG0000552	evm.model.HiC_scaffold_6.3253	Belongs to the actin-binding proteins ADF family
	OG0000552	evm.model.HiC_scaffold_8.3231	Belongs to the actin-binding proteins ADF family	GO:0003674, GO:0003779, GO:0005488, GO:0005515, GO:0005575, GO:0005622, GO:0005623, GO:0005737, GO:0005856, GO:0006996, GO:0007010, GO:0007015, GO:0008092, GO:0008150, GO:0008154, GO:0009987, GO:0015629, GO:0016043, GO:0022411, GO:0030029, GO:0030036, GO:0030042, GO:0032984, GO:0043226, GO:0043228, GO:0043229, GO:0043232, GO:0043624, GO:0043933, GO:0044424, GO:0044464, GO:0051261, GO:0071840, GO:…
	OG0000552	evm.model.HiC_scaffold_8.3969	Belongs to the actin-binding proteins ADF family	GO:0003674, GO:0003779, GO:0005488, GO:0005515, GO:0005575, GO:0005622, GO:0005623, GO:0005856, GO:0006996, GO:0007010, GO:0007015, GO:0008092, GO:0008150, GO:0008154, GO:0009987, GO:0015629, GO:0016043, GO:0022411, GO:0030029, GO:0030036, GO:0030042, GO:0032984, GO:0043226, GO:0043228, GO:0043229, GO:0043232, GO:0043624, GO:0043933, GO:0044424, GO:0044464, GO:0051261, GO:0071840, GO:0097435
	OG0000552	evm.model.HiC_scaffold_8.3970	Belongs to the actin-binding proteins ADF family	GO:0003674, GO:0003779, GO:0005488, GO:0005515, GO:0005575, GO:0005622, GO:0005623, GO:0005856, GO:0006996, GO:0007010, GO:0007015, GO:0008092, GO:0008150, GO:0008154, GO:0009987, GO:0015629, GO:0016043, GO:0022411, GO:0030029, GO:0030036, GO:0030042, GO:0032984, GO:0043226, GO:0043228, GO:0043229, GO:0043232, GO:0043624, GO:0043933, GO:0044424, GO:0044464, GO:0051261, GO:0071840, GO:0097435
	OG0000552	evm.model.HiC_scaffold_8.3972	Belongs to the actin-binding proteins ADF family	GO:0003674, GO:0003779, GO:0005488, GO:0005515, GO:0005575, GO:0005622, GO:0005623, GO:0005856, GO:0006996, GO:0007010, GO:0007015, GO:0008092, GO:0008150, GO:0008154, GO:0009987, GO:0015629, GO:0016043, GO:0022411, GO:0030029, GO:0030036, GO:0030042, GO:0032984, GO:0043226, GO:0043228, GO:0043229, GO:0043232, GO:0043624, GO:0043933, GO:0044424, GO:0044464, GO:0051261, GO:0071840, GO:0097435
	OG0007596	evm.model.HiC_scaffold_10.159	Belongs to the beta-ketoacyl-ACP synthases family	GO:0000003, GO:0003006, GO:0003674, GO:0003824, GO:0004312, GO:0004315, GO:0005575, GO:0005622, GO:0005623, GO:0005737, GO:0006082, GO:0006629, GO:0006631, GO:0006633, GO:0006636, GO:0006950, GO:0007275, GO:0008150, GO:0008152, GO:0008610, GO:0009058, GO:0009266, GO:0009409, GO:0009507, GO:0009532, GO:0009536, GO:0009570, GO:0009628, GO:0009631, GO:0009790, GO:0009791, GO:0009793, GO:0009987, GO:…
	OG0007596	evm.model.HiC_scaffold_10.160	Belongs to the beta-ketoacyl-ACP synthases family	GO:0000003, GO:0003006, GO:0003674, GO:0003824, GO:0004312, GO:0004315, GO:0005575, GO:0005622, GO:0005623, GO:0005737, GO:0006082, GO:0006629, GO:0006631, GO:0006633, GO:0006636, GO:0006950, GO:0007275, GO:0008150, GO:0008152, GO:0008610, GO:0009058, GO:0009266, GO:0009409, GO:0009507, GO:0009532, GO:0009536, GO:0009570, GO:0009628, GO:0009631, GO:0009790, GO:0009791, GO:0009793, GO:0009987, GO:…
	OG0001670	evm.model.HiC_scaffold_2.3820	Belongs to the Ca(2 ) cation antiporter (CaCA) (TC 2.A.19) family	GO:0000003, GO:0001101, GO:0003006, GO:0003674, GO:0003676, GO:0003677, GO:0003700, GO:0003712, GO:0005215, GO:0005488, GO:0005515, GO:0005575, GO:0005622, GO:0005623, GO:0005634, GO:0005886, GO:0006139, GO:0006351, GO:0006355, GO:0006725, GO:0006807, GO:0006810, GO:0006811, GO:0006812, GO:0006813, GO:0006814, GO:0007154, GO:0007165, GO:0007275, GO:0008150, GO:0008152, GO:0008324, GO:0009058, GO:…
	OG0000723	evm.model.HiC_scaffold_8.1411	Belongs to the Ca(2 ) cation antiporter (CaCA) (TC 2.A.19) family
	OG0000723	evm.model.HiC_scaffold_8.1638	Belongs to the Ca(2 ) cation antiporter (CaCA) (TC 2.A.19) family
	OG0000858	evm.model.HiC_scaffold_8.62	Belongs to the Ca(2 ) cation antiporter (CaCA) (TC 2.A.19) family(CAX5)	GO:0000325, GO:0003674, GO:0005215, GO:0005575, GO:0005622, GO:0005623, GO:0005737, GO:0005773, GO:0005774, GO:0006810, GO:0006811, GO:0006812, GO:0006816, GO:0008150, GO:0008324, GO:0009705, GO:0015075, GO:0015077, GO:0015078, GO:0015085, GO:0015291, GO:0015297, GO:0015298, GO:0015299, GO:0015318, GO:0015368, GO:0015369, GO:0015491, GO:0015672, GO:0016020, GO:0016021, GO:0022804, GO:0022857, GO:…
	OG0000858	evm.model.HiC_scaffold_8.63	Belongs to the Ca(2 ) cation antiporter (CaCA) (TC 2.A.19) family(CAX5)	GO:0000325, GO:0003674, GO:0005215, GO:0005575, GO:0005622, GO:0005623, GO:0005737, GO:0005773, GO:0005774, GO:0006810, GO:0006811, GO:0006812, GO:0006816, GO:0008150, GO:0008324, GO:0009705, GO:0015075, GO:0015077, GO:0015078, GO:0015085, GO:0015291, GO:0015297, GO:0015298, GO:0015299, GO:0015318, GO:0015368, GO:0015369, GO:0015491, GO:0015672, GO:0016020, GO:0016021, GO:0022804, GO:0022857, GO:…
	OG0000858	evm.model.HiC_scaffold_8.70	Belongs to the Ca(2 ) cation antiporter (CaCA) (TC 2.A.19) family(CAX5)	GO:0000325, GO:0003674, GO:0005215, GO:0005575, GO:0005622, GO:0005623, GO:0005737, GO:0005773, GO:0005774, GO:0006810, GO:0006811, GO:0006812, GO:0006816, GO:0008150, GO:0008324, GO:0009705, GO:0015075, GO:0015077, GO:0015078, GO:0015085, GO:0015291, GO:0015297, GO:0015298, GO:0015299, GO:0015318, GO:0015368, GO:0015369, GO:0015491, GO:0015672, GO:0016020, GO:0016021, GO:0022804, GO:0022857, GO:…
	OG0000858	evm.model.HiC_scaffold_8.71	Belongs to the Ca(2 ) cation antiporter (CaCA) (TC 2.A.19) family(CAX5)	GO:0000325, GO:0003674, GO:0005215, GO:0005575, GO:0005622, GO:0005623, GO:0005737, GO:0005773, GO:0005774, GO:0006810, GO:0006811, GO:0006812, GO:0006816, GO:0008150, GO:0008324, GO:0009705, GO:0015075, GO:0015077, GO:0015078, GO:0015085, GO:0015291, GO:0015297, GO:0015298, GO:0015299, GO:0015318, GO:0015368, GO:0015369, GO:0015491, GO:0015672, GO:0016020, GO:0016021, GO:0022804, GO:0022857, GO:…
	OG0000858	evm.model.HiC_scaffold_8.74	Belongs to the Ca(2 ) cation antiporter (CaCA) (TC 2.A.19) family(CAX5)	GO:0000325, GO:0003674, GO:0005215, GO:0005575, GO:0005622, GO:0005623, GO:0005737, GO:0005773, GO:0005774, GO:0006810, GO:0006811, GO:0006812, GO:0006816, GO:0008150, GO:0008324, GO:0009705, GO:0015075, GO:0015077, GO:0015078, GO:0015085, GO:0015291, GO:0015297, GO:0015298, GO:0015299, GO:0015318, GO:0015368, GO:0015369, GO:0015491, GO:0015672, GO:0016020, GO:0016021, GO:0022804, GO:0022857, GO:…
	OG0000858	evm.model.HiC_scaffold_8.75	Belongs to the Ca(2 ) cation antiporter (CaCA) (TC 2.A.19) family(CAX5)	GO:0000325, GO:0003674, GO:0005215, GO:0005575, GO:0005622, GO:0005623, GO:0005737, GO:0005773, GO:0005774, GO:0006810, GO:0006811, GO:0006812, GO:0006816, GO:0008150, GO:0008324, GO:0009705, GO:0015075, GO:0015077, GO:0015078, GO:0015085, GO:0015291, GO:0015297, GO:0015298, GO:0015299, GO:0015318, GO:0015368, GO:0015369, GO:0015491, GO:0015672, GO:0016020, GO:0016021, GO:0022804, GO:0022857, GO:…
	OG0000858	evm.model.HiC_scaffold_8.80	Belongs to the Ca(2 ) cation antiporter (CaCA) (TC 2.A.19) family(CAX5)	GO:0000325, GO:0003674, GO:0005215, GO:0005575, GO:0005622, GO:0005623, GO:0005737, GO:0005773, GO:0005774, GO:0006810, GO:0006811, GO:0006812, GO:0006816, GO:0008150, GO:0008324, GO:0009705, GO:0015075, GO:0015077, GO:0015078, GO:0015085, GO:0015291, GO:0015297, GO:0015298, GO:0015299, GO:0015318, GO:0015368, GO:0015369, GO:0015491, GO:0015672, GO:0016020, GO:0016021, GO:0022804, GO:0022857, GO:…
	OG0000159	evm.model.HiC_scaffold_1.1621	Belongs to the class I-like SAM-binding methyltransferase superfamily. Cation-independent O- methyltransferase family	GO:0003674, GO:0003824, GO:0005488, GO:0005515, GO:0005575, GO:0005622, GO:0005623, GO:0005737, GO:0006725, GO:0006807, GO:0008150, GO:0008152, GO:0008168, GO:0008171, GO:0008757, GO:0009058, GO:0009820, GO:0009821, GO:0009987, GO:0016740, GO:0016741, GO:0019438, GO:0030746, GO:0030766, GO:0032259, GO:0034641, GO:0042802, GO:0042803, GO:0044237, GO:0044249, GO:0044271, GO:0044424, GO:0044464, GO:…	Ko00945
	OG0000159	evm.model.HiC_scaffold_2.1201	Belongs to the class I-like SAM-binding methyltransferase superfamily. Cation-independent O- methyltransferase family	GO:0003674, GO:0003824, GO:0005488, GO:0005515, GO:0006725, GO:0008150, GO:0008152, GO:0008168, GO:0008171, GO:0008757, GO:0009058, GO:0009812, GO:0009987, GO:0016740, GO:0016741, GO:0019438, GO:0030761, GO:0032259, GO:0044237, GO:0044249, GO:0046983, GO:0071704, GO:0102303	Ko00945
	OG0000159	evm.model.HiC_scaffold_2.2809	Belongs to the class I-like SAM-binding methyltransferase superfamily. Cation-independent O- methyltransferase family	GO:0003674, GO:0003824, GO:0005488, GO:0005515, GO:0005575, GO:0005622, GO:0005623, GO:0005737, GO:0006725, GO:0006807, GO:0008150, GO:0008152, GO:0008168, GO:0008171, GO:0008757, GO:0009058, GO:0009820, GO:0009821, GO:0009987, GO:0016740, GO:0016741, GO:0019438, GO:0030746, GO:0030766, GO:0032259, GO:0034641, GO:0042802, GO:0042803, GO:0044237, GO:0044249, GO:0044271, GO:0044424, GO:0044464, GO:…	Ko00945
	OG0000159	evm.model.HiC_scaffold_2.2810	Belongs to the class I-like SAM-binding methyltransferase superfamily. Cation-independent O- methyltransferase family	GO:0003674, GO:0003824, GO:0005488, GO:0005515, GO:0005575, GO:0005622, GO:0005623, GO:0005737, GO:0006725, GO:0006807, GO:0008150, GO:0008152, GO:0008168, GO:0008171, GO:0008757, GO:0009058, GO:0009820, GO:0009821, GO:0009987, GO:0016740, GO:0016741, GO:0019438, GO:0030746, GO:0030766, GO:0032259, GO:0034641, GO:0042802, GO:0042803, GO:0044237, GO:0044249, GO:0044271, GO:0044424, GO:0044464, GO:…	Ko00945
	OG0000159	evm.model.HiC_scaffold_2.2811	Belongs to the class I-like SAM-binding methyltransferase superfamily. Cation-independent O- methyltransferase family	GO:0003674, GO:0003824, GO:0005488, GO:0005515, GO:0005575, GO:0005622, GO:0005623, GO:0005737, GO:0006725, GO:0006807, GO:0008150, GO:0008152, GO:0008168, GO:0008171, GO:0008757, GO:0009058, GO:0009698, GO:0009699, GO:0009820, GO:0009821, GO:0009987, GO:0016740, GO:0016741, GO:0019438, GO:0019748, GO:0030746, GO:0030766, GO:0032259, GO:0034641, GO:0042802, GO:0042803, GO:0044237, GO:0044249, GO:…	Ko04814
	OG0000159	evm.model.HiC_scaffold_2.2813	Belongs to the class I-like SAM-binding methyltransferase superfamily. Cation-independent O- methyltransferase family	GO:0003674, GO:0003824, GO:0005488, GO:0005515, GO:0005575, GO:0005622, GO:0005623, GO:0005737, GO:0006725, GO:0006807, GO:0008150, GO:0008152, GO:0008168, GO:0008171, GO:0008757, GO:0009058, GO:0009820, GO:0009821, GO:0009987, GO:0016740, GO:0016741, GO:0019438, GO:0030746, GO:0030766, GO:0032259, GO:0034641, GO:0042802, GO:0042803, GO:0044237, GO:0044249, GO:0044271, GO:0044424, GO:0044464, GO:…	Ko00945
	OG0000159	evm.model.HiC_scaffold_2.2814	Belongs to the class I-like SAM-binding methyltransferase superfamily. Cation-independent O- methyltransferase family	GO:0003674, GO:0003824, GO:0005488, GO:0005515, GO:0005575, GO:0005622, GO:0005623, GO:0005737, GO:0006725, GO:0006807, GO:0008150, GO:0008152, GO:0008168, GO:0008171, GO:0008757, GO:0009058, GO:0009820, GO:0009821, GO:0009987, GO:0016740, GO:0016741, GO:0019438, GO:0030746, GO:0030766, GO:0032259, GO:0034641, GO:0042802, GO:0042803, GO:0044237, GO:0044249, GO:0044271, GO:0044424, GO:0044464, GO:…	Ko00945
	OG0000159	evm.model.HiC_scaffold_3.2935	Belongs to the class I-like SAM-binding methyltransferase superfamily. Cation-independent O- methyltransferase family	GO:0003674, GO:0003824, GO:0005488, GO:0005515, GO:0005575, GO:0005622, GO:0005623, GO:0005737, GO:0006725, GO:0006807, GO:0008150, GO:0008152, GO:0008168, GO:0008171, GO:0008757, GO:0009058, GO:0009820, GO:0009821, GO:0009987, GO:0016740, GO:0016741, GO:0019438, GO:0030746, GO:0030766, GO:0032259, GO:0034641, GO:0042802, GO:0042803, GO:0044237, GO:0044249, GO:0044271, GO:0044424, GO:0044464, GO:…	Ko00945
	OG0000159	evm.model.HiC_scaffold_3.2937	Belongs to the class I-like SAM-binding methyltransferase superfamily. Cation-independent O- methyltransferase family	GO:0003674, GO:0003824, GO:0005488, GO:0005515, GO:0005575, GO:0005622, GO:0005623, GO:0005737, GO:0006725, GO:0006807, GO:0008150, GO:0008152, GO:0008168, GO:0008171, GO:0008757, GO:0009058, GO:0009820, GO:0009821, GO:0009987, GO:0016740, GO:0016741, GO:0019438, GO:0030746, GO:0030766, GO:0032259, GO:0034641, GO:0042802, GO:0042803, GO:0044237, GO:0044249, GO:0044271, GO:0044424, GO:0044464, GO:…	Ko00945
	OG0000099	evm.model.HiC_scaffold_4.4407	Belongs to the class I-like SAM-binding methyltransferase superfamily. Cation-independent O- methyltransferase family
	OG0000099	evm.model.HiC_scaffold_4.4411	Belongs to the class I-like SAM-binding methyltransferase superfamily. Cation-independent O- methyltransferase family
	OG0000099	evm.model.HiC_scaffold_4.5168	Belongs to the class I-like SAM-binding methyltransferase superfamily. Cation-independent O- methyltransferase family
	OG0000099	evm.model.HiC_scaffold_4.5175	Belongs to the class I-like SAM-binding methyltransferase superfamily. Cation-independent O- methyltransferase family
	OG0000099	evm.model.HiC_scaffold_4.5180	Belongs to the class I-like SAM-binding methyltransferase superfamily. Cation-independent O- methyltransferase family
	OG0000099	evm.model.HiC_scaffold_4.5183	Belongs to the class I-like SAM-binding methyltransferase superfamily. Cation-independent O- methyltransferase family
	OG0000099	evm.model.HiC_scaffold_4.5187	Belongs to the class I-like SAM-binding methyltransferase superfamily. Cation-independent O- methyltransferase family
	OG0000099	evm.model.HiC_scaffold_4.5189	Belongs to the class I-like SAM-binding methyltransferase superfamily. Cation-independent O- methyltransferase family
	OG0000099	evm.model.HiC_scaffold_5.1752	Belongs to the class I-like SAM-binding methyltransferase superfamily. Cation-independent O- methyltransferase family		Ko00940
	OG0000159	evm.model.HiC_scaffold_5.1821	Belongs to the class I-like SAM-binding methyltransferase superfamily. Cation-independent O- methyltransferase family	GO:0003674, GO:0003824, GO:0005488, GO:0005515, GO:0005575, GO:0005622, GO:0005623, GO:0005737, GO:0006725, GO:0006807, GO:0008150, GO:0008152, GO:0008168, GO:0008171, GO:0008757, GO:0009058, GO:0009820, GO:0009821, GO:0009987, GO:0016740, GO:0016741, GO:0019438, GO:0030746, GO:0030766, GO:0032259, GO:0034641, GO:0042802, GO:0042803, GO:0044237, GO:0044249, GO:0044271, GO:0044424, GO:0044464, GO:…	Ko00945
	OG0000099	evm.model.HiC_scaffold_5.3713	Belongs to the class I-like SAM-binding methyltransferase superfamily. Cation-independent O- methyltransferase family	GO:0003674, GO:0003824, GO:0005488, GO:0005515, GO:0006725, GO:0008150, GO:0008152, GO:0008168, GO:0008171, GO:0009058, GO:0009698, GO:0009699, GO:0009808, GO:0009809, GO:0009987, GO:0016740, GO:0016741, GO:0019438, GO:0019748, GO:0032259, GO:0044237, GO:0044249, GO:0044550, GO:0046983, GO:0047763, GO:0071704, GO:1901360, GO:1901362, GO:1901576	Ko00940
	OG0000159	evm.model.HiC_scaffold_8.2655	Belongs to the class I-like SAM-binding methyltransferase superfamily. Cation-independent O- methyltransferase family	GO:0003674, GO:0003824, GO:0005488, GO:0005515, GO:0005575, GO:0005622, GO:0005623, GO:0005737, GO:0006725, GO:0006807, GO:0008150, GO:0008152, GO:0008168, GO:0008171, GO:0008757, GO:0009058, GO:0009698, GO:0009699, GO:0009812, GO:0009820, GO:0009821, GO:0009987, GO:0016740, GO:0016741, GO:0019438, GO:0019748, GO:0030746, GO:0030761, GO:0030766, GO:0032259, GO:0033799, GO:0033800, GO:0034641, GO:…	Ko00945
	OG0000159	evm.model.HiC_scaffold_8.2656	Belongs to the class I-like SAM-binding methyltransferase superfamily. Cation-independent O- methyltransferase family	GO:0003674, GO:0003824, GO:0005488, GO:0005515, GO:0006725, GO:0008150, GO:0008152, GO:0008168, GO:0008171, GO:0008757, GO:0009058, GO:0009812, GO:0009987, GO:0016740, GO:0016741, GO:0019438, GO:0030761, GO:0032259, GO:0044237, GO:0044249, GO:0046983, GO:0071704, GO:0102303	Ko00945
	OG0000159	evm.model.HiC_scaffold_8.2657	Belongs to the class I-like SAM-binding methyltransferase superfamily. Cation-independent O- methyltransferase family	GO:0003674, GO:0003824, GO:0005488, GO:0005515, GO:0006725, GO:0008150, GO:0008152, GO:0008168, GO:0008171, GO:0008757, GO:0009058, GO:0009812, GO:0009987, GO:0016740, GO:0016741, GO:0019438, GO:0030761, GO:0032259, GO:0044237, GO:0044249, GO:0046983, GO:0071704, GO:0102303	Ko04814
	OG0000099	evm.model.HiC_scaffold_8.3108	Belongs to the class I-like SAM-binding methyltransferase superfamily. Cation-independent O- methyltransferase family		Ko00940
	OG0000099	evm.model.HiC_scaffold_8.3117	Belongs to the class I-like SAM-binding methyltransferase superfamily. Cation-independent O- methyltransferase family		Ko00940
	OG0000099	evm.model.HiC_scaffold_8.3123	Belongs to the class I-like SAM-binding methyltransferase superfamily. Cation-independent O- methyltransferase family		Ko00940
	OG0000099	evm.model.HiC_scaffold_8.3134	Belongs to the class I-like SAM-binding methyltransferase superfamily. Cation-independent O- methyltransferase family	GO:0003674, GO:0003824, GO:0005488, GO:0005515, GO:0006725, GO:0008150, GO:0008152, GO:0008168, GO:0008171, GO:0008757, GO:0009058, GO:0009698, GO:0009699, GO:0009808, GO:0009809, GO:0009987, GO:0016740, GO:0016741, GO:0019438, GO:0019748, GO:0030774, GO:0032259, GO:0044237, GO:0044249, GO:0044550, GO:0046983, GO:0047763, GO:0071704, GO:1901360, GO:1901362, GO:1901576	Ko00940
	OG0000514	evm.model.HiC_scaffold_2.3540	Belongs to the class-II pyridine nucleotide-disulfide oxidoreductase family	GO:0000302, GO:0000303, GO:0000305, GO:0003674, GO:0003824, GO:0004791, GO:0005575, GO:0005622, GO:0005623, GO:0005737, GO:0006801, GO:0006950, GO:0006979, GO:0008150, GO:0008152, GO:0009636, GO:0009987, GO:0010035, GO:0015036, GO:0016209, GO:0016491, GO:0016651, GO:0016667, GO:0016668, GO:0019430, GO:0033554, GO:0034599, GO:0034614, GO:0042221, GO:0044237, GO:0044424, GO:0044464, GO:0050896, GO:…
	OG0000514	evm.model.HiC_scaffold_2.3550	Belongs to the class-II pyridine nucleotide-disulfide oxidoreductase family	GO:0000302, GO:0000303, GO:0000305, GO:0003674, GO:0003824, GO:0004791, GO:0005575, GO:0005622, GO:0005623, GO:0005737, GO:0006801, GO:0006950, GO:0006979, GO:0008150, GO:0008152, GO:0009636, GO:0009987, GO:0010035, GO:0015036, GO:0016209, GO:0016491, GO:0016651, GO:0016667, GO:0016668, GO:0019430, GO:0033554, GO:0034599, GO:0034614, GO:0042221, GO:0044237, GO:0044424, GO:0044464, GO:0050896, GO:…
	OG0000514	evm.model.HiC_scaffold_2.3563	Belongs to the class-II pyridine nucleotide-disulfide oxidoreductase family	GO:0000302, GO:0000303, GO:0000305, GO:0003674, GO:0003824, GO:0004791, GO:0005575, GO:0005622, GO:0005623, GO:0005737, GO:0006801, GO:0006950, GO:0006979, GO:0008150, GO:0008152, GO:0009636, GO:0009987, GO:0010035, GO:0015036, GO:0016209, GO:0016491, GO:0016651, GO:0016667, GO:0016668, GO:0019430, GO:0033554, GO:0034599, GO:0034614, GO:0042221, GO:0044237, GO:0044424, GO:0044464, GO:0050896, GO:…
	OG0000514	evm.model.HiC_scaffold_2.3571	Belongs to the class-II pyridine nucleotide-disulfide oxidoreductase family	GO:0000302, GO:0000303, GO:0000305, GO:0003674, GO:0003824, GO:0004791, GO:0005575, GO:0005622, GO:0005623, GO:0005737, GO:0006801, GO:0006950, GO:0006979, GO:0008150, GO:0008152, GO:0009636, GO:0009987, GO:0010035, GO:0015036, GO:0016209, GO:0016491, GO:0016651, GO:0016667, GO:0016668, GO:0019430, GO:0033554, GO:0034599, GO:0034614, GO:0042221, GO:0044237, GO:0044424, GO:0044464, GO:0050896, GO:…
	OG0000514	evm.model.HiC_scaffold_2.3575	Belongs to the class-II pyridine nucleotide-disulfide oxidoreductase family	GO:0000302, GO:0000303, GO:0000305, GO:0003674, GO:0003824, GO:0004791, GO:0005575, GO:0005622, GO:0005623, GO:0005737, GO:0005739, GO:0005759, GO:0006801, GO:0006950, GO:0006979, GO:0008150, GO:0008152, GO:0009636, GO:0009987, GO:0010035, GO:0015036, GO:0016209, GO:0016491, GO:0016651, GO:0016667, GO:0016668, GO:0019430, GO:0031974, GO:0033554, GO:0034599, GO:0034614, GO:0042221, GO:0043226, GO:…
	OG0000514	evm.model.HiC_scaffold_2.3576	Belongs to the class-II pyridine nucleotide-disulfide oxidoreductase family	GO:0000302, GO:0000303, GO:0000305, GO:0003674, GO:0003824, GO:0004791, GO:0005575, GO:0005622, GO:0005623, GO:0005737, GO:0006801, GO:0006950, GO:0006979, GO:0008150, GO:0008152, GO:0009636, GO:0009987, GO:0010035, GO:0015036, GO:0016209, GO:0016491, GO:0016651, GO:0016667, GO:0016668, GO:0019430, GO:0033554, GO:0034599, GO:0034614, GO:0042221, GO:0044237, GO:0044424, GO:0044464, GO:0050896, GO:…
	OG0000514	evm.model.HiC_scaffold_4.6441	Belongs to the class-II pyridine nucleotide-disulfide oxidoreductase family	GO:0000302, GO:0000303, GO:0000305, GO:0003674, GO:0003824, GO:0004791, GO:0005575, GO:0005622, GO:0005623, GO:0005737, GO:0006801, GO:0006950, GO:0006979, GO:0008150, GO:0008152, GO:0009636, GO:0009987, GO:0010035, GO:0015036, GO:0016209, GO:0016491, GO:0016651, GO:0016667, GO:0016668, GO:0019430, GO:0033554, GO:0034599, GO:0034614, GO:0042221, GO:0044237, GO:0044424, GO:0044464, GO:0050896, GO:…
	OG0000514	evm.model.HiC_scaffold_8.3468	Belongs to the class-II pyridine nucleotide-disulfide oxidoreductase family	GO:0000302, GO:0000303, GO:0000305, GO:0003674, GO:0003824, GO:0004791, GO:0005575, GO:0005622, GO:0005623, GO:0005737, GO:0006801, GO:0006950, GO:0006979, GO:0008150, GO:0008152, GO:0009636, GO:0009987, GO:0010035, GO:0015036, GO:0016209, GO:0016491, GO:0016651, GO:0016667, GO:0016668, GO:0019430, GO:0033554, GO:0034599, GO:0034614, GO:0042221, GO:0044237, GO:0044424, GO:0044464, GO:0050896, GO:…
	OG0000698	evm.model.HiC_scaffold_10.1864	Belongs to the CRISP family	GO:0005575, GO:0005576, GO:0006950, GO:0006952, GO:0008150, GO:0009607, GO:0050896	Ko04626
	OG0000698	evm.model.HiC_scaffold_10.1865	Belongs to the CRISP family	GO:0005575, GO:0005576, GO:0006950, GO:0006952, GO:0008150, GO:0009607, GO:0050896	Ko04626
	OG0000698	evm.model.HiC_scaffold_10.1866	Belongs to the CRISP family	GO:0005575, GO:0005576, GO:0006950, GO:0006952, GO:0008150, GO:0009607, GO:0050896	Ko04626
	OG0000698	evm.model.HiC_scaffold_10.1877	Belongs to the CRISP family		Ko04626
	OG0017861	evm.model.HiC_scaffold_10.1904	Belongs to the CRISP family	GO:0005575, GO:0005576, GO:0006950, GO:0006952, GO:0008150, GO:0009607, GO:0050896	Ko04626
	OG0004093	evm.model.HiC_scaffold_3.1454	Belongs to the cyclin family(CYCD3)	GO:0000003, GO:0000082, GO:0000278, GO:0003006, GO:0005575, GO:0005622, GO:0005623, GO:0005634, GO:0007049, GO:0007275, GO:0008150, GO:0009719, GO:0009725, GO:0009735, GO:0009743, GO:0009744, GO:0009791, GO:0009888, GO:0009987, GO:0010033, GO:0010154, GO:0010374, GO:0010440, GO:0010444, GO:0022402, GO:0022414, GO:0030154, GO:0032501, GO:0032502, GO:0034285, GO:0042221, GO:0043226, GO:0043227, GO:…
	OG0021863	evm.model.HiC_scaffold_2.3444	Belongs to the cysteine synthase cystathionine beta- synthase family	GO:0000096, GO:0000097, GO:0003674, GO:0003824, GO:0004123, GO:0004124, GO:0005488, GO:0005575, GO:0005622, GO:0005623, GO:0005737, GO:0006082, GO:0006520, GO:0006534, GO:0006535, GO:0006563, GO:0006790, GO:0006807, GO:0008144, GO:0008150, GO:0008152, GO:0008652, GO:0009058, GO:0009069, GO:0009070, GO:0009987, GO:0016053, GO:0016740, GO:0016765, GO:0016829, GO:0016835, GO:0016836, GO:0016846, GO:…
	OG0000115	evm.model.HiC_scaffold_1.3792	Belongs to the cytochrome P450 family	GO:0003674, GO:0003824, GO:0004497, GO:0005488, GO:0005506, GO:0005575, GO:0008150, GO:0008152, GO:0016020, GO:0016021, GO:0016491, GO:0016705, GO:0016709, GO:0020037, GO:0031224, GO:0033773, GO:0043167, GO:0043169, GO:0044425, GO:0046872, GO:0046906, GO:0046914, GO:0048037, GO:0055114, GO:0097159, GO:1901363	Ko04814
	OG0000115	evm.model.HiC_scaffold_1.3794	Belongs to the cytochrome P450 family	GO:0003674, GO:0003824, GO:0004497, GO:0005488, GO:0005506, GO:0005575, GO:0008150, GO:0008152, GO:0016020, GO:0016021, GO:0016491, GO:0016705, GO:0016709, GO:0020037, GO:0031224, GO:0033773, GO:0043167, GO:0043169, GO:0044425, GO:0046872, GO:0046906, GO:0046914, GO:0048037, GO:0055114, GO:0097159, GO:1901363	Ko04814
	OG0000259	evm.model.HiC_scaffold_10.82	Belongs to the cytochrome P450 family	GO:0000302, GO:0003674, GO:0003824, GO:0004497, GO:0005488, GO:0005506, GO:0005575, GO:0005622, GO:0005623, GO:0005737, GO:0005783, GO:0005789, GO:0006950, GO:0006979, GO:0008150, GO:0008152, GO:0009058, GO:0009718, GO:0009719, GO:0009723, GO:0009725, GO:0009733, GO:0009812, GO:0009813, GO:0009987, GO:0010033, GO:0010035, GO:0010038, GO:0010039, GO:0012505, GO:0016020, GO:0016021, GO:0016491, GO:…	Ko00905
	OG0000259	evm.model.HiC_scaffold_10.83	Belongs to the cytochrome P450 family	GO:0000302, GO:0003674, GO:0003824, GO:0004497, GO:0005488, GO:0005506, GO:0005575, GO:0005622, GO:0005623, GO:0005737, GO:0005783, GO:0005789, GO:0006950, GO:0006979, GO:0008150, GO:0008152, GO:0009058, GO:0009718, GO:0009719, GO:0009723, GO:0009725, GO:0009733, GO:0009812, GO:0009813, GO:0009987, GO:0010033, GO:0010035, GO:0010038, GO:0010039, GO:0012505, GO:0016020, GO:0016021, GO:0016491, GO:…	Ko00905
	OG0000259	evm.model.HiC_scaffold_10.85	Belongs to the cytochrome P450 family	GO:0000302, GO:0003674, GO:0003824, GO:0004497, GO:0005488, GO:0005506, GO:0005575, GO:0005622, GO:0005623, GO:0005737, GO:0005783, GO:0005789, GO:0006950, GO:0006979, GO:0008150, GO:0008152, GO:0009058, GO:0009718, GO:0009719, GO:0009723, GO:0009725, GO:0009733, GO:0009812, GO:0009813, GO:0009987, GO:0010033, GO:0010035, GO:0010038, GO:0010039, GO:0012505, GO:0016020, GO:0016021, GO:0016491, GO:…	Ko00905
	OG0000259	evm.model.HiC_scaffold_10.86	Belongs to the cytochrome P450 family	GO:0000302, GO:0003674, GO:0003824, GO:0004497, GO:0005488, GO:0005506, GO:0005575, GO:0005622, GO:0005623, GO:0005737, GO:0005783, GO:0005789, GO:0006950, GO:0006979, GO:0008150, GO:0008152, GO:0009058, GO:0009718, GO:0009719, GO:0009723, GO:0009725, GO:0009733, GO:0009812, GO:0009813, GO:0009987, GO:0010033, GO:0010035, GO:0010038, GO:0010039, GO:0012505, GO:0016020, GO:0016021, GO:0016491, GO:…	Ko00905
	OG0000259	evm.model.HiC_scaffold_10.88	Belongs to the cytochrome P450 family	GO:0000302, GO:0003674, GO:0003824, GO:0004497, GO:0005488, GO:0005506, GO:0005575, GO:0005622, GO:0005623, GO:0005737, GO:0005783, GO:0005789, GO:0006950, GO:0006979, GO:0008150, GO:0008152, GO:0009058, GO:0009718, GO:0009719, GO:0009723, GO:0009725, GO:0009733, GO:0009812, GO:0009813, GO:0009987, GO:0010033, GO:0010035, GO:0010038, GO:0010039, GO:0012505, GO:0016020, GO:0016021, GO:0016491, GO:…	Ko00905
	OG0000259	evm.model.HiC_scaffold_10.302	Belongs to the cytochrome P450 family	GO:0000302, GO:0003674, GO:0003824, GO:0004497, GO:0005488, GO:0005506, GO:0005575, GO:0005622, GO:0005623, GO:0005737, GO:0005783, GO:0005789, GO:0006950, GO:0006979, GO:0008150, GO:0008152, GO:0009058, GO:0009718, GO:0009719, GO:0009723, GO:0009725, GO:0009733, GO:0009812, GO:0009813, GO:0009987, GO:0010033, GO:0010035, GO:0010038, GO:0010039, GO:0012505, GO:0016020, GO:0016021, GO:0016491, GO:…	Ko00905
	OG0001780	evm.model.HiC_scaffold_2.73	Belongs to the cytochrome P450 family	GO:0003674, GO:0003824, GO:0004497, GO:0005488, GO:0005506, GO:0005575, GO:0008150, GO:0008152, GO:0016020, GO:0016021, GO:0016491, GO:0016705, GO:0020037, GO:0031224, GO:0043167, GO:0043169, GO:0044425, GO:0046872, GO:0046906, GO:0046914, GO:0048037, GO:0055114, GO:0097159, GO:1901363	Ko00905
	OG0000735	evm.model.HiC_scaffold_2.1213	Belongs to the cytochrome P450 family
	OG0002890	evm.model.HiC_scaffold_3.250	Belongs to the cytochrome P450 family
	OG0020203	evm.model.HiC_scaffold_3.439	Belongs to the cytochrome P450 family	GO:0003674, GO:0003824, GO:0004497, GO:0005488, GO:0005506, GO:0005575, GO:0008150, GO:0008152, GO:0009058, GO:0016020, GO:0016021, GO:0016491, GO:0016705, GO:0016709, GO:0019748, GO:0020037, GO:0031224, GO:0043167, GO:0043169, GO:0044425, GO:0044550, GO:0046872, GO:0046906, GO:0046914, GO:0048037, GO:0055114, GO:0097159, GO:1901363
	OG0000325	evm.model.HiC_scaffold_4.6513	Belongs to the cytochrome P450 family	GO:0003674, GO:0003824, GO:0004497, GO:0005488, GO:0005506, GO:0005575, GO:0008150, GO:0008152, GO:0009058, GO:0016020, GO:0016491, GO:0016705, GO:0016709, GO:0019748, GO:0020037, GO:0043167, GO:0043169, GO:0044550, GO:0046872, GO:0046906, GO:0046914, GO:0048037, GO:0055114, GO:0097159, GO:1901363
	OG0001092	evm.model.HiC_scaffold_5.2968	Belongs to the cytochrome P450 family
	OG0001092	evm.model.HiC_scaffold_5.2969	Belongs to the cytochrome P450 family
	OG0001092	evm.model.HiC_scaffold_5.2970	Belongs to the cytochrome P450 family
	OG0001092	evm.model.HiC_scaffold_5.2971	Belongs to the cytochrome P450 family
	OG0001092	evm.model.HiC_scaffold_5.2975	Belongs to the cytochrome P450 family
	OG0016260	evm.model.HiC_scaffold_5.3599	Belongs to the cytochrome P450 family	GO:0003674, GO:0003824, GO:0004497, GO:0005488, GO:0005506, GO:0005575, GO:0005622, GO:0005623, GO:0005737, GO:0005783, GO:0005789, GO:0006725, GO:0008150, GO:0008152, GO:0009058, GO:0009698, GO:0009699, GO:0009717, GO:0009987, GO:0012505, GO:0016020, GO:0016021, GO:0016491, GO:0016705, GO:0016709, GO:0018130, GO:0019438, GO:0019748, GO:0020037, GO:0031090, GO:0031224, GO:0031984, GO:0033770, GO:…	Ko04814
	OG0000115	evm.model.HiC_scaffold_6.31	Belongs to the cytochrome P450 family	GO:0003674, GO:0003824, GO:0004497, GO:0005488, GO:0005506, GO:0005575, GO:0008150, GO:0008152, GO:0016020, GO:0016021, GO:0016491, GO:0016705, GO:0016709, GO:0020037, GO:0031224, GO:0033773, GO:0043167, GO:0043169, GO:0044425, GO:0046872, GO:0046906, GO:0046914, GO:0048037, GO:0055114, GO:0097159, GO:1901363	Ko04814
	OG0000115	evm.model.HiC_scaffold_6.960	Belongs to the cytochrome P450 family	GO:0003674, GO:0003824, GO:0004497, GO:0005488, GO:0005506, GO:0005575, GO:0008150, GO:0008152, GO:0016020, GO:0016021, GO:0016491, GO:0016705, GO:0016709, GO:0020037, GO:0031224, GO:0033773, GO:0043167, GO:0043169, GO:0044425, GO:0046872, GO:0046906, GO:0046914, GO:0048037, GO:0055114, GO:0097159, GO:1901363	Ko04814
	OG0000115	evm.model.HiC_scaffold_6.961	Belongs to the cytochrome P450 family	GO:0003674, GO:0003824, GO:0004497, GO:0005488, GO:0005506, GO:0005575, GO:0008150, GO:0008152, GO:0016020, GO:0016021, GO:0016491, GO:0016705, GO:0016709, GO:0020037, GO:0031224, GO:0033773, GO:0043167, GO:0043169, GO:0044425, GO:0046872, GO:0046906, GO:0046914, GO:0048037, GO:0055114, GO:0097159, GO:1901363	Ko04814
	OG0000115	evm.model.HiC_scaffold_6.964	Belongs to the cytochrome P450 family	GO:0003674, GO:0003824, GO:0004497, GO:0005488, GO:0005506, GO:0005575, GO:0008150, GO:0008152, GO:0016020, GO:0016021, GO:0016491, GO:0016705, GO:0016709, GO:0020037, GO:0031224, GO:0033773, GO:0043167, GO:0043169, GO:0044425, GO:0046872, GO:0046906, GO:0046914, GO:0048037, GO:0055114, GO:0097159, GO:1901363	Ko04814
	OG0000115	evm.model.HiC_scaffold_6.965	Belongs to the cytochrome P450 family	GO:0003674, GO:0003824, GO:0004497, GO:0005488, GO:0005506, GO:0005575, GO:0008150, GO:0008152, GO:0016020, GO:0016021, GO:0016491, GO:0016705, GO:0016709, GO:0020037, GO:0031224, GO:0033773, GO:0043167, GO:0043169, GO:0044425, GO:0046872, GO:0046906, GO:0046914, GO:0048037, GO:0055114, GO:0097159, GO:1901363	Ko04814
	OG0000115	evm.model.HiC_scaffold_6.966	Belongs to the cytochrome P450 family	GO:0003674, GO:0003824, GO:0004497, GO:0005488, GO:0005506, GO:0005575, GO:0008150, GO:0008152, GO:0016020, GO:0016021, GO:0016491, GO:0016705, GO:0016709, GO:0020037, GO:0031224, GO:0033773, GO:0043167, GO:0043169, GO:0044425, GO:0046872, GO:0046906, GO:0046914, GO:0048037, GO:0055114, GO:0097159, GO:1901363	Ko04814
	OG0000115	evm.model.HiC_scaffold_6.967	Belongs to the cytochrome P450 family	GO:0003674, GO:0003824, GO:0004497, GO:0005488, GO:0005506, GO:0005575, GO:0008150, GO:0008152, GO:0016020, GO:0016021, GO:0016491, GO:0016705, GO:0016709, GO:0020037, GO:0031224, GO:0033773, GO:0043167, GO:0043169, GO:0044425, GO:0046872, GO:0046906, GO:0046914, GO:0048037, GO:0055114, GO:0097159, GO:1901363	Ko04814
	OG0000115	evm.model.HiC_scaffold_6.968	Belongs to the cytochrome P450 family	GO:0003674, GO:0003824, GO:0004497, GO:0005488, GO:0005506, GO:0005575, GO:0008150, GO:0008152, GO:0016020, GO:0016021, GO:0016491, GO:0016705, GO:0016709, GO:0020037, GO:0031224, GO:0033773, GO:0043167, GO:0043169, GO:0044425, GO:0046872, GO:0046906, GO:0046914, GO:0048037, GO:0055114, GO:0097159, GO:1901363	Ko04814
	OG0000115	evm.model.HiC_scaffold_6.969	Belongs to the cytochrome P450 family	GO:0003674, GO:0003824, GO:0004497, GO:0005488, GO:0005506, GO:0005575, GO:0008150, GO:0008152, GO:0016020, GO:0016021, GO:0016491, GO:0016705, GO:0016709, GO:0020037, GO:0031224, GO:0033773, GO:0043167, GO:0043169, GO:0044425, GO:0046872, GO:0046906, GO:0046914, GO:0048037, GO:0055114, GO:0097159, GO:1901363	Ko04814
	OG0000115	evm.model.HiC_scaffold_6.970	Belongs to the cytochrome P450 family	GO:0003674, GO:0003824, GO:0004497, GO:0005488, GO:0005506, GO:0005575, GO:0008150, GO:0008152, GO:0016020, GO:0016021, GO:0016491, GO:0016705, GO:0016709, GO:0020037, GO:0031224, GO:0033773, GO:0043167, GO:0043169, GO:0044425, GO:0046872, GO:0046906, GO:0046914, GO:0048037, GO:0055114, GO:0097159, GO:1901363	Ko04814
	OG0000115	evm.model.HiC_scaffold_6.971	Belongs to the cytochrome P450 family	GO:0003674, GO:0003824, GO:0004497, GO:0005488, GO:0005506, GO:0005575, GO:0008150, GO:0008152, GO:0016020, GO:0016021, GO:0016491, GO:0016705, GO:0016709, GO:0020037, GO:0031224, GO:0033773, GO:0043167, GO:0043169, GO:0044425, GO:0046872, GO:0046906, GO:0046914, GO:0048037, GO:0055114, GO:0097159, GO:1901363	Ko04814
	OG0000325	evm.model.HiC_scaffold_7.2863	Belongs to the cytochrome P450 family	GO:0003674, GO:0003824, GO:0004497, GO:0005488, GO:0005506, GO:0005575, GO:0008150, GO:0008152, GO:0009058, GO:0016020, GO:0016491, GO:0016705, GO:0016709, GO:0019748, GO:0020037, GO:0043167, GO:0043169, GO:0044550, GO:0046872, GO:0046906, GO:0046914, GO:0048037, GO:0055114, GO:0097159, GO:1901363
	OG0006220	evm.model.HiC_scaffold_8.820	Belongs to the cytochrome P450 family	GO:0003674, GO:0003824, GO:0004497, GO:0005488, GO:0005506, GO:0005575, GO:0008150, GO:0008152, GO:0016020, GO:0016021, GO:0016491, GO:0016705, GO:0020037, GO:0031224, GO:0043167, GO:0043169, GO:0044425, GO:0046872, GO:0046906, GO:0046914, GO:0048037, GO:0055114, GO:0097159, GO:1901363
	OG0000085	evm.model.HiC_scaffold_8.1936	Belongs to the cytochrome P450 family	GO:0003674, GO:0003824, GO:0004497, GO:0005488, GO:0005506, GO:0005575, GO:0005622, GO:0005623, GO:0005737, GO:0005783, GO:0005789, GO:0006082, GO:0006725, GO:0006807, GO:0006950, GO:0006952, GO:0008150, GO:0008152, GO:0009058, GO:0009605, GO:0009607, GO:0009683, GO:0009684, GO:0009850, GO:0009851, GO:0009987, GO:0010817, GO:0012505, GO:0016020, GO:0016021, GO:0016053, GO:0016137, GO:0016138, GO:…	Ko00460
	OG0001306	evm.model.HiC_scaffold_9.826	Belongs to the cytochrome P450 family	GO:0003674, GO:0003824, GO:0004497, GO:0005488, GO:0005506, GO:0005575, GO:0005622, GO:0005623, GO:0005737, GO:0005783, GO:0005789, GO:0006082, GO:0006725, GO:0006807, GO:0006950, GO:0006952, GO:0008150, GO:0008152, GO:0009058, GO:0009605, GO:0009607, GO:0009683, GO:0009684, GO:0009850, GO:0009851, GO:0009987, GO:0010817, GO:0012505, GO:0016020, GO:0016021, GO:0016053, GO:0016137, GO:0016138, GO:…	Ko00460
	OG0001306	evm.model.HiC_scaffold_9.828	Belongs to the cytochrome P450 family	GO:0003674, GO:0003824, GO:0004497, GO:0005488, GO:0005506, GO:0005575, GO:0005622, GO:0005623, GO:0005737, GO:0005783, GO:0005789, GO:0006082, GO:0006725, GO:0006807, GO:0006950, GO:0006952, GO:0008150, GO:0008152, GO:0009058, GO:0009605, GO:0009607, GO:0009683, GO:0009684, GO:0009850, GO:0009851, GO:0009987, GO:0010817, GO:0012505, GO:0016020, GO:0016021, GO:0016053, GO:0016137, GO:0016138, GO:…	Ko00460
	OG0001306	evm.model.HiC_scaffold_9.834	Belongs to the cytochrome P450 family	GO:0003674, GO:0003824, GO:0004497, GO:0005488, GO:0005506, GO:0005575, GO:0005622, GO:0005623, GO:0005737, GO:0005783, GO:0005789, GO:0006082, GO:0006725, GO:0006807, GO:0006950, GO:0006952, GO:0008150, GO:0008152, GO:0009058, GO:0009605, GO:0009607, GO:0009683, GO:0009684, GO:0009850, GO:0009851, GO:0009987, GO:0010817, GO:0012505, GO:0016020, GO:0016021, GO:0016053, GO:0016137, GO:0016138, GO:…	Ko00460
	OG0001306	evm.model.HiC_scaffold_9.835	Belongs to the cytochrome P450 family	GO:0003674, GO:0003824, GO:0004497, GO:0005488, GO:0005506, GO:0005575, GO:0005622, GO:0005623, GO:0005737, GO:0005783, GO:0005789, GO:0006082, GO:0006725, GO:0006807, GO:0006950, GO:0006952, GO:0008150, GO:0008152, GO:0009058, GO:0009605, GO:0009607, GO:0009683, GO:0009684, GO:0009850, GO:0009851, GO:0009987, GO:0010817, GO:0012505, GO:0016020, GO:0016021, GO:0016053, GO:0016137, GO:0016138, GO:…	Ko00460
	OG0000693	evm.model.HiC_scaffold_10.2685	Belongs to the cytochrome P450 family(HPL)	GO:0003674, GO:0003824, GO:0004497, GO:0005488, GO:0005506, GO:0005575, GO:0005622, GO:0005623, GO:0005737, GO:0006082, GO:0006629, GO:0006631, GO:0006633, GO:0006950, GO:0006952, GO:0008150, GO:0008152, GO:0008202, GO:0008610, GO:0009058, GO:0009507, GO:0009536, GO:0009975, GO:0009987, GO:0016053, GO:0016125, GO:0016491, GO:0016705, GO:0016829, GO:0016835, GO:0016836, GO:0016853, GO:0016860, GO:…	Ko00592
	OG0000693	evm.model.HiC_scaffold_10.2686	Belongs to the cytochrome P450 family(HPL)	GO:0003674, GO:0003824, GO:0004497, GO:0005488, GO:0005506, GO:0005575, GO:0005622, GO:0005623, GO:0005737, GO:0006082, GO:0006629, GO:0006631, GO:0006633, GO:0006950, GO:0006952, GO:0008150, GO:0008152, GO:0008202, GO:0008610, GO:0009058, GO:0009507, GO:0009536, GO:0009975, GO:0009987, GO:0016053, GO:0016125, GO:0016491, GO:0016705, GO:0016829, GO:0016835, GO:0016836, GO:0016853, GO:0016860, GO:…	Ko00592
	OG0000693	evm.model.HiC_scaffold_10.2688	Belongs to the cytochrome P450 family(HPL)	GO:0003674, GO:0003824, GO:0004497, GO:0005488, GO:0005506, GO:0005575, GO:0005622, GO:0005623, GO:0005737, GO:0006082, GO:0006629, GO:0006631, GO:0006633, GO:0006950, GO:0006952, GO:0008150, GO:0008152, GO:0008202, GO:0008610, GO:0009058, GO:0009507, GO:0009536, GO:0009975, GO:0009987, GO:0016053, GO:0016125, GO:0016491, GO:0016705, GO:0016829, GO:0016835, GO:0016836, GO:0016853, GO:0016860, GO:…	Ko00592
	OG0000693	evm.model.HiC_scaffold_10.2690	Belongs to the cytochrome P450 family(HPL)	GO:0003674, GO:0003824, GO:0004497, GO:0005488, GO:0005506, GO:0005575, GO:0005622, GO:0005623, GO:0005737, GO:0006082, GO:0006629, GO:0006631, GO:0006633, GO:0006950, GO:0006952, GO:0008150, GO:0008152, GO:0008202, GO:0008610, GO:0009058, GO:0009507, GO:0009536, GO:0009975, GO:0009987, GO:0016053, GO:0016125, GO:0016491, GO:0016705, GO:0016829, GO:0016835, GO:0016836, GO:0016853, GO:0016860, GO:…	Ko00592
	OG0000693	evm.model.HiC_scaffold_10.2693	Belongs to the cytochrome P450 family(HPL)	GO:0003674, GO:0003824, GO:0004497, GO:0005488, GO:0005506, GO:0005575, GO:0005622, GO:0005623, GO:0005737, GO:0006082, GO:0006629, GO:0006631, GO:0006633, GO:0006950, GO:0006952, GO:0008150, GO:0008152, GO:0008202, GO:0008610, GO:0009058, GO:0009507, GO:0009536, GO:0009975, GO:0009987, GO:0016053, GO:0016125, GO:0016491, GO:0016705, GO:0016829, GO:0016835, GO:0016836, GO:0016853, GO:0016860, GO:…	Ko00592
	OG0000693	evm.model.HiC_scaffold_10.2694	Belongs to the cytochrome P450 family(HPL)	GO:0003674, GO:0003824, GO:0004497, GO:0005488, GO:0005506, GO:0005575, GO:0005622, GO:0005623, GO:0005737, GO:0006082, GO:0006629, GO:0006631, GO:0006633, GO:0006950, GO:0006952, GO:0008150, GO:0008152, GO:0008202, GO:0008610, GO:0009058, GO:0009507, GO:0009536, GO:0009975, GO:0009987, GO:0016053, GO:0016125, GO:0016491, GO:0016705, GO:0016829, GO:0016835, GO:0016836, GO:0016853, GO:0016860, GO:…	Ko00592
	OG0000693	evm.model.HiC_scaffold_10.2698	Belongs to the cytochrome P450 family(HPL)	GO:0003674, GO:0003824, GO:0004497, GO:0005488, GO:0005506, GO:0005575, GO:0005622, GO:0005623, GO:0005737, GO:0006082, GO:0006629, GO:0006631, GO:0006633, GO:0006950, GO:0006952, GO:0008150, GO:0008152, GO:0008202, GO:0008610, GO:0009058, GO:0009507, GO:0009536, GO:0009975, GO:0009987, GO:0016053, GO:0016125, GO:0016491, GO:0016705, GO:0016829, GO:0016835, GO:0016836, GO:0016853, GO:0016860, GO:…	Ko00592
	OG0000182	evm.model.HiC_scaffold_1.724	Belongs to the disease resistance NB-LRR family	GO:0000166, GO:0002376, GO:0003674, GO:0005488, GO:0005524, GO:0005575, GO:0005622, GO:0005623, GO:0005737, GO:0005886, GO:0005911, GO:0006950, GO:0006952, GO:0006955, GO:0007154, GO:0007165, GO:0008144, GO:0008150, GO:0008219, GO:0009506, GO:0009605, GO:0009607, GO:0009626, GO:0009814, GO:0009987, GO:0012501, GO:0012505, GO:0016020, GO:0017076, GO:0019897, GO:0019898, GO:0023052, GO:0030054, GO:…	Ko04626
	OG0000182	evm.model.HiC_scaffold_1.756	Belongs to the disease resistance NB-LRR family	GO:0000166, GO:0002376, GO:0003674, GO:0005488, GO:0005524, GO:0005575, GO:0005622, GO:0005623, GO:0005737, GO:0005886, GO:0005911, GO:0006950, GO:0006952, GO:0006955, GO:0007154, GO:0007165, GO:0008144, GO:0008150, GO:0008219, GO:0009506, GO:0009605, GO:0009607, GO:0009626, GO:0009814, GO:0009987, GO:0012501, GO:0012505, GO:0016020, GO:0017076, GO:0019897, GO:0019898, GO:0023052, GO:0030054, GO:…	Ko04626
	OG0000060	evm.model.HiC_scaffold_1.1867	Belongs to the disease resistance NB-LRR family	GO:0000166, GO:0003674, GO:0005488, GO:0005524, GO:0006950, GO:0006952, GO:0008144, GO:0008150, GO:0017076, GO:0030554, GO:0032553, GO:0032555, GO:0032559, GO:0035639, GO:0036094, GO:0043167, GO:0043168, GO:0043531, GO:0050896, GO:0097159, GO:0097367, GO:1901265, GO:1901363
	OG0000254	evm.model.HiC_scaffold_1.2244	Belongs to the disease resistance NB-LRR family	GO:0000166, GO:0003674, GO:0005488, GO:0005524, GO:0005575, GO:0005623, GO:0005886, GO:0006950, GO:0006952, GO:0007154, GO:0007165, GO:0008144, GO:0008150, GO:0009987, GO:0016020, GO:0017076, GO:0023052, GO:0030554, GO:0032553, GO:0032555, GO:0032559, GO:0035639, GO:0036094, GO:0043167, GO:0043168, GO:0043531, GO:0044464, GO:0050789, GO:0050794, GO:0050896, GO:0051716, GO:0065007, GO:0071944, GO:…
	OG0000044	evm.model.HiC_scaffold_1.2325	Belongs to the disease resistance NB-LRR family
	OG0000128	evm.model.HiC_scaffold_1.2396	Belongs to the disease resistance NB-LRR family	GO:0000166, GO:0003674, GO:0005488, GO:0005524, GO:0005575, GO:0005623, GO:0005886, GO:0006950, GO:0006952, GO:0007154, GO:0007165, GO:0008144, GO:0008150, GO:0009987, GO:0016020, GO:0017076, GO:0023052, GO:0030554, GO:0032553, GO:0032555, GO:0032559, GO:0035639, GO:0036094, GO:0043167, GO:0043168, GO:0043531, GO:0044464, GO:0050789, GO:0050794, GO:0050896, GO:0051716, GO:0065007, GO:0071944, GO:…
	OG0000254	evm.model.HiC_scaffold_1.4333	Belongs to the disease resistance NB-LRR family
	OG0000254	evm.model.HiC_scaffold_1.4349	Belongs to the disease resistance NB-LRR family	GO:0000166, GO:0003674, GO:0005488, GO:0005524, GO:0005575, GO:0005623, GO:0005886, GO:0006950, GO:0006952, GO:0007154, GO:0007165, GO:0008144, GO:0008150, GO:0009987, GO:0016020, GO:0017076, GO:0023052, GO:0030554, GO:0032553, GO:0032555, GO:0032559, GO:0035639, GO:0036094, GO:0043167, GO:0043168, GO:0043531, GO:0044464, GO:0050789, GO:0050794, GO:0050896, GO:0051716, GO:0065007, GO:0071944, GO:…
	OG0000254	evm.model.HiC_scaffold_1.4356	Belongs to the disease resistance NB-LRR family
	OG0000254	evm.model.HiC_scaffold_1.4357	Belongs to the disease resistance NB-LRR family	GO:0000166, GO:0003674, GO:0005488, GO:0005524, GO:0005575, GO:0005623, GO:0005886, GO:0006950, GO:0006952, GO:0007154, GO:0007165, GO:0008144, GO:0008150, GO:0009987, GO:0016020, GO:0017076, GO:0023052, GO:0030554, GO:0032553, GO:0032555, GO:0032559, GO:0035639, GO:0036094, GO:0043167, GO:0043168, GO:0043531, GO:0044464, GO:0050789, GO:0050794, GO:0050896, GO:0051716, GO:0065007, GO:0071944, GO:…
	OG0000119	evm.model.HiC_scaffold_1.4560	Belongs to the disease resistance NB-LRR family
	OG0000635	evm.model.HiC_scaffold_1.4561	Belongs to the disease resistance NB-LRR family	GO:0000166, GO:0003674, GO:0005488, GO:0005524, GO:0005575, GO:0005623, GO:0005886, GO:0006950, GO:0006952, GO:0007154, GO:0007165, GO:0008144, GO:0008150, GO:0009987, GO:0016020, GO:0017076, GO:0023052, GO:0030554, GO:0032553, GO:0032555, GO:0032559, GO:0035639, GO:0036094, GO:0043167, GO:0043168, GO:0043531, GO:0044464, GO:0050789, GO:0050794, GO:0050896, GO:0051716, GO:0065007, GO:0071944, GO:…
	OG0000473	evm.model.HiC_scaffold_1.4768	Belongs to the disease resistance NB-LRR family	GO:0000166, GO:0002376, GO:0003674, GO:0005488, GO:0005524, GO:0005575, GO:0005623, GO:0005886, GO:0006950, GO:0006952, GO:0006955, GO:0007154, GO:0007165, GO:0008144, GO:0008150, GO:0008219, GO:0009626, GO:0009987, GO:0012501, GO:0016020, GO:0017076, GO:0023052, GO:0030554, GO:0032553, GO:0032555, GO:0032559, GO:0033554, GO:0034050, GO:0035639, GO:0036094, GO:0043167, GO:0043168, GO:0043531, GO:…
	OG0000635	evm.model.HiC_scaffold_1.5017	Belongs to the disease resistance NB-LRR family	GO:0000166, GO:0003674, GO:0005488, GO:0005524, GO:0005575, GO:0005623, GO:0005886, GO:0006950, GO:0006952, GO:0007154, GO:0007165, GO:0008144, GO:0008150, GO:0009987, GO:0016020, GO:0017076, GO:0023052, GO:0030554, GO:0032553, GO:0032555, GO:0032559, GO:0035639, GO:0036094, GO:0043167, GO:0043168, GO:0043531, GO:0044464, GO:0050789, GO:0050794, GO:0050896, GO:0051716, GO:0065007, GO:0071944, GO:…
	OG0000635	evm.model.HiC_scaffold_1.5022	Belongs to the disease resistance NB-LRR family	GO:0000166, GO:0003674, GO:0005488, GO:0005524, GO:0005575, GO:0005623, GO:0005886, GO:0006950, GO:0006952, GO:0007154, GO:0007165, GO:0008144, GO:0008150, GO:0009987, GO:0016020, GO:0017076, GO:0023052, GO:0030554, GO:0032553, GO:0032555, GO:0032559, GO:0035639, GO:0036094, GO:0043167, GO:0043168, GO:0043531, GO:0044464, GO:0050789, GO:0050794, GO:0050896, GO:0051716, GO:0065007, GO:0071944, GO:…
	OG0000119	evm.model.HiC_scaffold_1.5023	Belongs to the disease resistance NB-LRR family
	OG0000119	evm.model.HiC_scaffold_1.5024	Belongs to the disease resistance NB-LRR family	GO:0000166, GO:0003674, GO:0005488, GO:0005524, GO:0005575, GO:0005623, GO:0005886, GO:0006950, GO:0006952, GO:0007154, GO:0007165, GO:0008144, GO:0008150, GO:0009987, GO:0016020, GO:0017076, GO:0023052, GO:0030554, GO:0032553, GO:0032555, GO:0032559, GO:0035639, GO:0036094, GO:0043167, GO:0043168, GO:0043531, GO:0044464, GO:0050789, GO:0050794, GO:0050896, GO:0051716, GO:0065007, GO:0071944, GO:…
	OG0000254	evm.model.HiC_scaffold_1.5025	Belongs to the disease resistance NB-LRR family	GO:0000166, GO:0003674, GO:0005488, GO:0005524, GO:0005575, GO:0005623, GO:0005886, GO:0006950, GO:0006952, GO:0007154, GO:0007165, GO:0008144, GO:0008150, GO:0009987, GO:0016020, GO:0017076, GO:0023052, GO:0030554, GO:0032553, GO:0032555, GO:0032559, GO:0035639, GO:0036094, GO:0043167, GO:0043168, GO:0043531, GO:0044464, GO:0050789, GO:0050794, GO:0050896, GO:0051716, GO:0065007, GO:0071944, GO:…
	OG0000128	evm.model.HiC_scaffold_1.5158	Belongs to the disease resistance NB-LRR family
	OG0000128	evm.model.HiC_scaffold_1.5162	Belongs to the disease resistance NB-LRR family
	OG0000128	evm.model.HiC_scaffold_1.5165	Belongs to the disease resistance NB-LRR family		Ko03010
	OG0000128	evm.model.HiC_scaffold_1.5171	Belongs to the disease resistance NB-LRR family
	OG0000128	evm.model.HiC_scaffold_1.5181	Belongs to the disease resistance NB-LRR family		Ko03010
	OG0000128	evm.model.HiC_scaffold_1.5200	Belongs to the disease resistance NB-LRR family	GO:0000166, GO:0003674, GO:0005488, GO:0005524, GO:0006950, GO:0006952, GO:0008144, GO:0008150, GO:0017076, GO:0030554, GO:0032553, GO:0032555, GO:0032559, GO:0035639, GO:0036094, GO:0043167, GO:0043168, GO:0043531, GO:0050896, GO:0097159, GO:0097367, GO:1901265, GO:1901363
	OG0004111	evm.model.HiC_scaffold_1.5226	Belongs to the disease resistance NB-LRR family
	OG0000060	evm.model.HiC_scaffold_1.5228	Belongs to the disease resistance NB-LRR family	GO:0000166, GO:0003674, GO:0005488, GO:0005524, GO:0006950, GO:0006952, GO:0008144, GO:0008150, GO:0017076, GO:0030554, GO:0032553, GO:0032555, GO:0032559, GO:0035639, GO:0036094, GO:0043167, GO:0043168, GO:0043531, GO:0050896, GO:0097159, GO:0097367, GO:1901265, GO:1901363
	OG0004111	evm.model.HiC_scaffold_1.5233	Belongs to the disease resistance NB-LRR family
	OG0004111	evm.model.HiC_scaffold_1.5235	Belongs to the disease resistance NB-LRR family	GO:0000166, GO:0002376, GO:0003674, GO:0005488, GO:0005524, GO:0005575, GO:0005623, GO:0005886, GO:0006950, GO:0006952, GO:0006955, GO:0007154, GO:0007165, GO:0008144, GO:0008150, GO:0008219, GO:0009626, GO:0009987, GO:0012501, GO:0016020, GO:0017076, GO:0023052, GO:0030554, GO:0032553, GO:0032555, GO:0032559, GO:0033554, GO:0034050, GO:0035639, GO:0036094, GO:0043167, GO:0043168, GO:0043531, GO:…
	OG0002928	evm.model.HiC_scaffold_1.5236	Belongs to the disease resistance NB-LRR family	GO:0000166, GO:0003674, GO:0005488, GO:0005524, GO:0005575, GO:0005623, GO:0005886, GO:0006950, GO:0006952, GO:0007154, GO:0007165, GO:0008144, GO:0008150, GO:0009987, GO:0016020, GO:0017076, GO:0023052, GO:0030554, GO:0032553, GO:0032555, GO:0032559, GO:0035639, GO:0036094, GO:0043167, GO:0043168, GO:0043531, GO:0044464, GO:0050789, GO:0050794, GO:0050896, GO:0051716, GO:0065007, GO:0071944, GO:…	Ko03010
	OG0002928	evm.model.HiC_scaffold_1.5262	Belongs to the disease resistance NB-LRR family	GO:0000166, GO:0003674, GO:0005488, GO:0005524, GO:0005575, GO:0005623, GO:0005886, GO:0006950, GO:0006952, GO:0007154, GO:0007165, GO:0008144, GO:0008150, GO:0009987, GO:0016020, GO:0017076, GO:0023052, GO:0030554, GO:0032553, GO:0032555, GO:0032559, GO:0035639, GO:0036094, GO:0043167, GO:0043168, GO:0043531, GO:0044464, GO:0050789, GO:0050794, GO:0050896, GO:0051716, GO:0065007, GO:0071944, GO:…	Ko03010
	OG0002928	evm.model.HiC_scaffold_1.5266	Belongs to the disease resistance NB-LRR family
	OG0000060	evm.model.HiC_scaffold_1.5329	Belongs to the disease resistance NB-LRR family
	OG0000128	evm.model.HiC_scaffold_1.5548	Belongs to the disease resistance NB-LRR family
	OG0000128	evm.model.HiC_scaffold_1.5551	Belongs to the disease resistance NB-LRR family		Ko03010
	OG0000128	evm.model.HiC_scaffold_1.5553	Belongs to the disease resistance NB-LRR family	GO:0000166, GO:0003674, GO:0005488, GO:0005524, GO:0006950, GO:0006952, GO:0008144, GO:0008150, GO:0017076, GO:0030554, GO:0032553, GO:0032555, GO:0032559, GO:0035639, GO:0036094, GO:0043167, GO:0043168, GO:0043531, GO:0050896, GO:0097159, GO:0097367, GO:1901265, GO:1901363
	OG0013332	evm.model.HiC_scaffold_1.5558	Belongs to the disease resistance NB-LRR family	GO:0000166, GO:0003674, GO:0005488, GO:0005524, GO:0006950, GO:0006952, GO:0008144, GO:0008150, GO:0017076, GO:0030554, GO:0032553, GO:0032555, GO:0032559, GO:0035639, GO:0036094, GO:0043167, GO:0043168, GO:0043531, GO:0050896, GO:0097159, GO:0097367, GO:1901265, GO:1901363
	OG0000128	evm.model.HiC_scaffold_1.5559	Belongs to the disease resistance NB-LRR family		Ko03010
	OG0000128	evm.model.HiC_scaffold_1.5560	Belongs to the disease resistance NB-LRR family	GO:0000166, GO:0003674, GO:0005488, GO:0005524, GO:0005575, GO:0005623, GO:0005886, GO:0006950, GO:0006952, GO:0007154, GO:0007165, GO:0008144, GO:0008150, GO:0009987, GO:0016020, GO:0017076, GO:0023052, GO:0030554, GO:0032553, GO:0032555, GO:0032559, GO:0035639, GO:0036094, GO:0043167, GO:0043168, GO:0043531, GO:0044464, GO:0050789, GO:0050794, GO:0050896, GO:0051716, GO:0065007, GO:0071944, GO:…
	OG0002928	evm.model.HiC_scaffold_1.5601	Belongs to the disease resistance NB-LRR family		Ko03010
	OG0000990	evm.model.HiC_scaffold_10.115	Belongs to the disease resistance NB-LRR family		Ko03010
	OG0000485	evm.model.HiC_scaffold_10.270	Belongs to the disease resistance NB-LRR family	GO:0000166, GO:0003674, GO:0005488, GO:0005524, GO:0005575, GO:0005623, GO:0005886, GO:0006950, GO:0006952, GO:0007154, GO:0007165, GO:0008144, GO:0008150, GO:0009605, GO:0009607, GO:0009617, GO:0009987, GO:0016020, GO:0017076, GO:0023052, GO:0030554, GO:0032553, GO:0032555, GO:0032559, GO:0035639, GO:0036094, GO:0043167, GO:0043168, GO:0043207, GO:0043531, GO:0044464, GO:0050789, GO:0050794, GO:…	Ko04626
	OG0000060	evm.model.HiC_scaffold_10.533	Belongs to the disease resistance NB-LRR family	GO:0000166, GO:0003674, GO:0005488, GO:0005524, GO:0005575, GO:0005623, GO:0005886, GO:0006950, GO:0006952, GO:0007154, GO:0007165, GO:0008144, GO:0008150, GO:0009987, GO:0016020, GO:0017076, GO:0023052, GO:0030554, GO:0032553, GO:0032555, GO:0032559, GO:0035639, GO:0036094, GO:0043167, GO:0043168, GO:0043531, GO:0044464, GO:0050789, GO:0050794, GO:0050896, GO:0051716, GO:0065007, GO:0071944, GO:…
	OG0000060	evm.model.HiC_scaffold_10.684	Belongs to the disease resistance NB-LRR family	GO:0000166, GO:0003674, GO:0005488, GO:0005524, GO:0005575, GO:0005623, GO:0005886, GO:0006950, GO:0006952, GO:0007154, GO:0007165, GO:0008144, GO:0008150, GO:0009987, GO:0016020, GO:0017076, GO:0023052, GO:0030554, GO:0032553, GO:0032555, GO:0032559, GO:0035639, GO:0036094, GO:0043167, GO:0043168, GO:0043531, GO:0044464, GO:0050789, GO:0050794, GO:0050896, GO:0051716, GO:0065007, GO:0071944, GO:…
	OG0002928	evm.model.HiC_scaffold_10.688	Belongs to the disease resistance NB-LRR family	GO:0000166, GO:0003674, GO:0005488, GO:0005524, GO:0005575, GO:0005623, GO:0005886, GO:0006950, GO:0006952, GO:0007154, GO:0007165, GO:0008144, GO:0008150, GO:0009987, GO:0016020, GO:0017076, GO:0023052, GO:0030554, GO:0032553, GO:0032555, GO:0032559, GO:0035639, GO:0036094, GO:0043167, GO:0043168, GO:0043531, GO:0044464, GO:0050789, GO:0050794, GO:0050896, GO:0051716, GO:0065007, GO:0071944, GO:…	Ko03010
	OG0000060	evm.model.HiC_scaffold_10.689	Belongs to the disease resistance NB-LRR family
	OG0000060	evm.model.HiC_scaffold_10.694	Belongs to the disease resistance NB-LRR family	GO:0000166, GO:0003674, GO:0005488, GO:0005524, GO:0006950, GO:0006952, GO:0008144, GO:0008150, GO:0017076, GO:0030554, GO:0032553, GO:0032555, GO:0032559, GO:0035639, GO:0036094, GO:0043167, GO:0043168, GO:0043531, GO:0050896, GO:0097159, GO:0097367, GO:1901265, GO:1901363
	OG0000060	evm.model.HiC_scaffold_10.704	Belongs to the disease resistance NB-LRR family	GO:0000166, GO:0003674, GO:0005488, GO:0005524, GO:0006950, GO:0006952, GO:0008144, GO:0008150, GO:0017076, GO:0030554, GO:0032553, GO:0032555, GO:0032559, GO:0035639, GO:0036094, GO:0043167, GO:0043168, GO:0043531, GO:0050896, GO:0097159, GO:0097367, GO:1901265, GO:1901363
	OG0002928	evm.model.HiC_scaffold_10.706	Belongs to the disease resistance NB-LRR family	GO:0000166, GO:0003674, GO:0005488, GO:0005524, GO:0005575, GO:0005623, GO:0005886, GO:0006950, GO:0006952, GO:0007154, GO:0007165, GO:0008144, GO:0008150, GO:0009987, GO:0016020, GO:0017076, GO:0023052, GO:0030554, GO:0032553, GO:0032555, GO:0032559, GO:0035639, GO:0036094, GO:0043167, GO:0043168, GO:0043531, GO:0044464, GO:0050789, GO:0050794, GO:0050896, GO:0051716, GO:0065007, GO:0071944, GO:…	Ko03010
	OG0000060	evm.model.HiC_scaffold_10.708	Belongs to the disease resistance NB-LRR family	GO:0000166, GO:0003674, GO:0005488, GO:0005524, GO:0006950, GO:0006952, GO:0008144, GO:0008150, GO:0017076, GO:0030554, GO:0032553, GO:0032555, GO:0032559, GO:0035639, GO:0036094, GO:0043167, GO:0043168, GO:0043531, GO:0050896, GO:0097159, GO:0097367, GO:1901265, GO:1901363
	OG0000060	evm.model.HiC_scaffold_10.729	Belongs to the disease resistance NB-LRR family	GO:0000166, GO:0003674, GO:0005488, GO:0005524, GO:0005575, GO:0005623, GO:0005886, GO:0006950, GO:0006952, GO:0007154, GO:0007165, GO:0008144, GO:0008150, GO:0009987, GO:0016020, GO:0017076, GO:0023052, GO:0030554, GO:0032553, GO:0032555, GO:0032559, GO:0035639, GO:0036094, GO:0043167, GO:0043168, GO:0043531, GO:0044464, GO:0050789, GO:0050794, GO:0050896, GO:0051716, GO:0065007, GO:0071944, GO:…
	OG0000060	evm.model.HiC_scaffold_10.785	Belongs to the disease resistance NB-LRR family	GO:0000166, GO:0003674, GO:0005488, GO:0005524, GO:0005575, GO:0005623, GO:0005886, GO:0006950, GO:0006952, GO:0007154, GO:0007165, GO:0008144, GO:0008150, GO:0009987, GO:0016020, GO:0017076, GO:0023052, GO:0030554, GO:0032553, GO:0032555, GO:0032559, GO:0035639, GO:0036094, GO:0043167, GO:0043168, GO:0043531, GO:0044464, GO:0050789, GO:0050794, GO:0050896, GO:0051716, GO:0065007, GO:0071944, GO:…
	OG0000060	evm.model.HiC_scaffold_10.828	Belongs to the disease resistance NB-LRR family	GO:0000166, GO:0003674, GO:0005488, GO:0005524, GO:0005575, GO:0005623, GO:0005886, GO:0006950, GO:0006952, GO:0007154, GO:0007165, GO:0008144, GO:0008150, GO:0009987, GO:0016020, GO:0017076, GO:0023052, GO:0030554, GO:0032553, GO:0032555, GO:0032559, GO:0035639, GO:0036094, GO:0043167, GO:0043168, GO:0043531, GO:0044464, GO:0050789, GO:0050794, GO:0050896, GO:0051716, GO:0065007, GO:0071944, GO:…
	OG0000060	evm.model.HiC_scaffold_10.1262	Belongs to the disease resistance NB-LRR family	GO:0000166, GO:0003674, GO:0005488, GO:0005524, GO:0005575, GO:0005623, GO:0005886, GO:0006950, GO:0006952, GO:0007154, GO:0007165, GO:0008144, GO:0008150, GO:0009987, GO:0016020, GO:0017076, GO:0023052, GO:0030554, GO:0032553, GO:0032555, GO:0032559, GO:0035639, GO:0036094, GO:0043167, GO:0043168, GO:0043531, GO:0044464, GO:0050789, GO:0050794, GO:0050896, GO:0051716, GO:0065007, GO:0071944, GO:…
	OG0000128	evm.model.HiC_scaffold_10.1931	Belongs to the disease resistance NB-LRR family	GO:0000166, GO:0003674, GO:0005488, GO:0005524, GO:0006950, GO:0006952, GO:0008144, GO:0008150, GO:0017076, GO:0030554, GO:0032553, GO:0032555, GO:0032559, GO:0035639, GO:0036094, GO:0043167, GO:0043168, GO:0043531, GO:0050896, GO:0097159, GO:0097367, GO:1901265, GO:1901363
	OG0000261	evm.model.HiC_scaffold_10.2674	Belongs to the disease resistance NB-LRR family
	OG0000261	evm.model.HiC_scaffold_10.2767	Belongs to the disease resistance NB-LRR family
	OG0000261	evm.model.HiC_scaffold_10.2771	Belongs to the disease resistance NB-LRR family
	OG0000261	evm.model.HiC_scaffold_10.2786	Belongs to the disease resistance NB-LRR family
	OG0000261	evm.model.HiC_scaffold_10.2787	Belongs to the disease resistance NB-LRR family
	OG0000182	evm.model.HiC_scaffold_10.3215	Belongs to the disease resistance NB-LRR family	GO:0000166, GO:0002376, GO:0003674, GO:0005488, GO:0005524, GO:0005575, GO:0005623, GO:0005886, GO:0006950, GO:0006952, GO:0006955, GO:0007154, GO:0007165, GO:0008144, GO:0008150, GO:0008219, GO:0009626, GO:0009987, GO:0012501, GO:0012505, GO:0016020, GO:0017076, GO:0019897, GO:0019898, GO:0023052, GO:0030554, GO:0032553, GO:0032555, GO:0032559, GO:0033554, GO:0034050, GO:0035639, GO:0036094, GO:…	Ko04626
	OG0002239	evm.model.HiC_scaffold_10.3401	Belongs to the disease resistance NB-LRR family	GO:0000166, GO:0003674, GO:0005488, GO:0005524, GO:0005575, GO:0005623, GO:0005886, GO:0006950, GO:0006952, GO:0007154, GO:0007165, GO:0008144, GO:0008150, GO:0009987, GO:0016020, GO:0017076, GO:0023052, GO:0030554, GO:0032553, GO:0032555, GO:0032559, GO:0035639, GO:0036094, GO:0043167, GO:0043168, GO:0043531, GO:0044464, GO:0050789, GO:0050794, GO:0050896, GO:0051716, GO:0065007, GO:0071944, GO:…
	OG0002239	evm.model.HiC_scaffold_10.3405	Belongs to the disease resistance NB-LRR family	GO:0000166, GO:0003674, GO:0005488, GO:0005524, GO:0005575, GO:0005623, GO:0005886, GO:0006950, GO:0006952, GO:0007154, GO:0007165, GO:0008144, GO:0008150, GO:0009987, GO:0016020, GO:0017076, GO:0023052, GO:0030554, GO:0032553, GO:0032555, GO:0032559, GO:0035639, GO:0036094, GO:0043167, GO:0043168, GO:0043531, GO:0044464, GO:0050789, GO:0050794, GO:0050896, GO:0051716, GO:0065007, GO:0071944, GO:…
	OG0000060	evm.model.HiC_scaffold_10.3406	Belongs to the disease resistance NB-LRR family
	OG0000044	evm.model.HiC_scaffold_11.16	Belongs to the disease resistance NB-LRR family
	OG0000044	evm.model.HiC_scaffold_11.19	Belongs to the disease resistance NB-LRR family
	OG0000556	evm.model.HiC_scaffold_11.674	Belongs to the disease resistance NB-LRR family	GO:0000166, GO:0003674, GO:0005488, GO:0005524, GO:0005575, GO:0005623, GO:0005886, GO:0006950, GO:0006952, GO:0007154, GO:0007165, GO:0008144, GO:0008150, GO:0009987, GO:0016020, GO:0017076, GO:0023052, GO:0030554, GO:0032553, GO:0032555, GO:0032559, GO:0035639, GO:0036094, GO:0043167, GO:0043168, GO:0043531, GO:0044464, GO:0050789, GO:0050794, GO:0050896, GO:0051716, GO:0065007, GO:0071944, GO:…	Ko04626
	OG0000170	evm.model.HiC_scaffold_12.1637	Belongs to the disease resistance NB-LRR family		Ko04626
	OG0000856	evm.model.HiC_scaffold_12.2062	Belongs to the disease resistance NB-LRR family		Ko04626
	OG0000060	evm.model.HiC_scaffold_12.2115	Belongs to the disease resistance NB-LRR family	GO:0000166, GO:0003674, GO:0005488, GO:0005524, GO:0006950, GO:0006952, GO:0008144, GO:0008150, GO:0017076, GO:0030554, GO:0032553, GO:0032555, GO:0032559, GO:0035639, GO:0036094, GO:0043167, GO:0043168, GO:0043531, GO:0050896, GO:0097159, GO:0097367, GO:1901265, GO:1901363
	OG0013332	evm.model.HiC_scaffold_12.2131	Belongs to the disease resistance NB-LRR family	GO:0000166, GO:0003674, GO:0005488, GO:0005524, GO:0006950, GO:0006952, GO:0008144, GO:0008150, GO:0017076, GO:0030554, GO:0032553, GO:0032555, GO:0032559, GO:0035639, GO:0036094, GO:0043167, GO:0043168, GO:0043531, GO:0050896, GO:0097159, GO:0097367, GO:1901265, GO:1901363
	OG0001041	evm.model.HiC_scaffold_12.3061	Belongs to the disease resistance NB-LRR family	GO:0000166, GO:0002376, GO:0003674, GO:0005488, GO:0005524, GO:0005575, GO:0005623, GO:0005886, GO:0005911, GO:0006950, GO:0006952, GO:0006955, GO:0007154, GO:0007165, GO:0008144, GO:0008150, GO:0008219, GO:0009506, GO:0009626, GO:0009987, GO:0012501, GO:0012505, GO:0016020, GO:0017076, GO:0019897, GO:0019898, GO:0023052, GO:0030054, GO:0030554, GO:0032553, GO:0032555, GO:0032559, GO:0033554, GO:…	Ko04626
	OG0001041	evm.model.HiC_scaffold_12.3074	Belongs to the disease resistance NB-LRR family	GO:0000166, GO:0002376, GO:0003674, GO:0005488, GO:0005524, GO:0005575, GO:0005623, GO:0005886, GO:0005911, GO:0006950, GO:0006952, GO:0006955, GO:0007154, GO:0007165, GO:0008144, GO:0008150, GO:0008219, GO:0009506, GO:0009626, GO:0009987, GO:0012501, GO:0012505, GO:0016020, GO:0017076, GO:0019897, GO:0019898, GO:0023052, GO:0030054, GO:0030554, GO:0032553, GO:0032555, GO:0032559, GO:0033554, GO:…	Ko04626
	OG0000206	evm.model.HiC_scaffold_12.3567	Belongs to the disease resistance NB-LRR family	GO:0000166, GO:0003674, GO:0005488, GO:0005524, GO:0005575, GO:0005623, GO:0005886, GO:0006950, GO:0006952, GO:0007154, GO:0007165, GO:0008144, GO:0008150, GO:0009605, GO:0009607, GO:0009617, GO:0009987, GO:0016020, GO:0017076, GO:0023052, GO:0030554, GO:0032553, GO:0032555, GO:0032559, GO:0035639, GO:0036094, GO:0043167, GO:0043168, GO:0043207, GO:0043531, GO:0044464, GO:0050789, GO:0050794, GO:…	Ko04626
	OG0000207	evm.model.HiC_scaffold_12.3787	Belongs to the disease resistance NB-LRR family		Ko03010
	OG0000060	evm.model.HiC_scaffold_2.4004	Belongs to the disease resistance NB-LRR family		Ko03010
	OG0000060	evm.model.HiC_scaffold_2.4005	Belongs to the disease resistance NB-LRR family	GO:0000166, GO:0003674, GO:0005488, GO:0005524, GO:0006950, GO:0006952, GO:0008144, GO:0008150, GO:0017076, GO:0030554, GO:0032553, GO:0032555, GO:0032559, GO:0035639, GO:0036094, GO:0043167, GO:0043168, GO:0043531, GO:0050896, GO:0097159, GO:0097367, GO:1901265, GO:1901363
	OG0005185	evm.model.HiC_scaffold_2.4311	Belongs to the disease resistance NB-LRR family
	OG0000128	evm.model.HiC_scaffold_2.4653	Belongs to the disease resistance NB-LRR family	GO:0000166, GO:0003674, GO:0005488, GO:0005524, GO:0005575, GO:0005623, GO:0005886, GO:0006950, GO:0006952, GO:0007154, GO:0007165, GO:0008144, GO:0008150, GO:0009987, GO:0016020, GO:0017076, GO:0023052, GO:0030554, GO:0032553, GO:0032555, GO:0032559, GO:0035639, GO:0036094, GO:0043167, GO:0043168, GO:0043531, GO:0044464, GO:0050789, GO:0050794, GO:0050896, GO:0051716, GO:0065007, GO:0071944, GO:…
	OG0001741	evm.model.HiC_scaffold_2.4835	Belongs to the disease resistance NB-LRR family	GO:0000166, GO:0003674, GO:0005488, GO:0005524, GO:0005575, GO:0005623, GO:0005886, GO:0006950, GO:0006952, GO:0007154, GO:0007165, GO:0008144, GO:0008150, GO:0009987, GO:0016020, GO:0017076, GO:0023052, GO:0030554, GO:0032553, GO:0032555, GO:0032559, GO:0035639, GO:0036094, GO:0043167, GO:0043168, GO:0043531, GO:0044464, GO:0050789, GO:0050794, GO:0050896, GO:0051716, GO:0065007, GO:0071944, GO:…	Ko04626
	OG0000556	evm.model.HiC_scaffold_3.205	Belongs to the disease resistance NB-LRR family	GO:0000166, GO:0003674, GO:0005488, GO:0005524, GO:0005575, GO:0005623, GO:0005886, GO:0006950, GO:0006952, GO:0007154, GO:0007165, GO:0008144, GO:0008150, GO:0009987, GO:0016020, GO:0017076, GO:0023052, GO:0030554, GO:0032553, GO:0032555, GO:0032559, GO:0035639, GO:0036094, GO:0043167, GO:0043168, GO:0043531, GO:0044464, GO:0050789, GO:0050794, GO:0050896, GO:0051716, GO:0065007, GO:0071944, GO:…	Ko04626
	OG0000556	evm.model.HiC_scaffold_3.206	Belongs to the disease resistance NB-LRR family	GO:0000166, GO:0003674, GO:0005488, GO:0005524, GO:0005575, GO:0005623, GO:0005886, GO:0006950, GO:0006952, GO:0007154, GO:0007165, GO:0008144, GO:0008150, GO:0009987, GO:0016020, GO:0017076, GO:0023052, GO:0030554, GO:0032553, GO:0032555, GO:0032559, GO:0035639, GO:0036094, GO:0043167, GO:0043168, GO:0043531, GO:0044464, GO:0050789, GO:0050794, GO:0050896, GO:0051716, GO:0065007, GO:0071944, GO:…	Ko04626
	OG0000128	evm.model.HiC_scaffold_3.3082	Belongs to the disease resistance NB-LRR family	GO:0000166, GO:0003674, GO:0005488, GO:0005524, GO:0006950, GO:0006952, GO:0008144, GO:0008150, GO:0017076, GO:0030554, GO:0032553, GO:0032555, GO:0032559, GO:0035639, GO:0036094, GO:0043167, GO:0043168, GO:0043531, GO:0050896, GO:0097159, GO:0097367, GO:1901265, GO:1901363
	OG0000202	evm.model.HiC_scaffold_3.3963	Belongs to the disease resistance NB-LRR family		Ko04626
	OG0001741	evm.model.HiC_scaffold_3.3988	Belongs to the disease resistance NB-LRR family	GO:0000166, GO:0003674, GO:0005488, GO:0005524, GO:0005575, GO:0005623, GO:0005886, GO:0006950, GO:0006952, GO:0007154, GO:0007165, GO:0008144, GO:0008150, GO:0009987, GO:0016020, GO:0017076, GO:0023052, GO:0030554, GO:0032553, GO:0032555, GO:0032559, GO:0035639, GO:0036094, GO:0043167, GO:0043168, GO:0043531, GO:0044464, GO:0050789, GO:0050794, GO:0050896, GO:0051716, GO:0065007, GO:0071944, GO:…	Ko04626
	OG0001741	evm.model.HiC_scaffold_3.3992	Belongs to the disease resistance NB-LRR family	GO:0000166, GO:0003674, GO:0005488, GO:0005524, GO:0005575, GO:0005623, GO:0005886, GO:0006950, GO:0006952, GO:0007154, GO:0007165, GO:0008144, GO:0008150, GO:0009987, GO:0016020, GO:0017076, GO:0023052, GO:0030554, GO:0032553, GO:0032555, GO:0032559, GO:0035639, GO:0036094, GO:0043167, GO:0043168, GO:0043531, GO:0044464, GO:0050789, GO:0050794, GO:0050896, GO:0051716, GO:0065007, GO:0071944, GO:…	Ko04626
	OG0001741	evm.model.HiC_scaffold_3.3998	Belongs to the disease resistance NB-LRR family	GO:0000166, GO:0003674, GO:0005488, GO:0005524, GO:0005575, GO:0005623, GO:0005886, GO:0006950, GO:0006952, GO:0007154, GO:0007165, GO:0008144, GO:0008150, GO:0009987, GO:0016020, GO:0017076, GO:0023052, GO:0030554, GO:0032553, GO:0032555, GO:0032559, GO:0035639, GO:0036094, GO:0043167, GO:0043168, GO:0043531, GO:0044464, GO:0050789, GO:0050794, GO:0050896, GO:0051716, GO:0065007, GO:0071944, GO:…	Ko04626
	OG0001741	evm.model.HiC_scaffold_3.4011	Belongs to the disease resistance NB-LRR family		Ko04626
	OG0001741	evm.model.HiC_scaffold_3.4012	Belongs to the disease resistance NB-LRR family	GO:0000166, GO:0003674, GO:0005488, GO:0005524, GO:0005575, GO:0005623, GO:0005886, GO:0006950, GO:0006952, GO:0007154, GO:0007165, GO:0008144, GO:0008150, GO:0009987, GO:0016020, GO:0017076, GO:0023052, GO:0030554, GO:0032553, GO:0032555, GO:0032559, GO:0035639, GO:0036094, GO:0043167, GO:0043168, GO:0043531, GO:0044464, GO:0050789, GO:0050794, GO:0050896, GO:0051716, GO:0065007, GO:0071944, GO:…	Ko04626
	OG0001741	evm.model.HiC_scaffold_3.4023	Belongs to the disease resistance NB-LRR family	GO:0000166, GO:0003674, GO:0005488, GO:0005524, GO:0005575, GO:0005623, GO:0005886, GO:0006950, GO:0006952, GO:0007154, GO:0007165, GO:0008144, GO:0008150, GO:0009987, GO:0016020, GO:0017076, GO:0023052, GO:0030554, GO:0032553, GO:0032555, GO:0032559, GO:0035639, GO:0036094, GO:0043167, GO:0043168, GO:0043531, GO:0044464, GO:0050789, GO:0050794, GO:0050896, GO:0051716, GO:0065007, GO:0071944, GO:…	Ko04626
	OG0001741	evm.model.HiC_scaffold_3.4024	Belongs to the disease resistance NB-LRR family	GO:0000166, GO:0003674, GO:0005488, GO:0005524, GO:0005575, GO:0005623, GO:0005886, GO:0006950, GO:0006952, GO:0007154, GO:0007165, GO:0008144, GO:0008150, GO:0009987, GO:0016020, GO:0017076, GO:0023052, GO:0030554, GO:0032553, GO:0032555, GO:0032559, GO:0035639, GO:0036094, GO:0043167, GO:0043168, GO:0043531, GO:0044464, GO:0050789, GO:0050794, GO:0050896, GO:0051716, GO:0065007, GO:0071944, GO:…	Ko04626
	OG0001741	evm.model.HiC_scaffold_3.4026	Belongs to the disease resistance NB-LRR family	GO:0000166, GO:0003674, GO:0005488, GO:0005524, GO:0005575, GO:0005623, GO:0005886, GO:0006950, GO:0006952, GO:0007154, GO:0007165, GO:0008144, GO:0008150, GO:0009987, GO:0016020, GO:0017076, GO:0023052, GO:0030554, GO:0032553, GO:0032555, GO:0032559, GO:0035639, GO:0036094, GO:0043167, GO:0043168, GO:0043531, GO:0044464, GO:0050789, GO:0050794, GO:0050896, GO:0051716, GO:0065007, GO:0071944, GO:…	Ko04626
	OG0001741	evm.model.HiC_scaffold_3.4027	Belongs to the disease resistance NB-LRR family		Ko04626
	OG0001741	evm.model.HiC_scaffold_3.4028	Belongs to the disease resistance NB-LRR family	GO:0000166, GO:0003674, GO:0005488, GO:0005524, GO:0005575, GO:0005623, GO:0005886, GO:0006950, GO:0006952, GO:0007154, GO:0007165, GO:0008144, GO:0008150, GO:0009987, GO:0016020, GO:0017076, GO:0023052, GO:0030554, GO:0032553, GO:0032555, GO:0032559, GO:0035639, GO:0036094, GO:0043167, GO:0043168, GO:0043531, GO:0044464, GO:0050789, GO:0050794, GO:0050896, GO:0051716, GO:0065007, GO:0071944, GO:…	Ko04626
	OG0000202	evm.model.HiC_scaffold_4.109	Belongs to the disease resistance NB-LRR family		Ko04626
	OG0000202	evm.model.HiC_scaffold_4.110	Belongs to the disease resistance NB-LRR family		Ko04626
	OG0000990	evm.model.HiC_scaffold_4.115	Belongs to the disease resistance NB-LRR family		Ko03010
	OG0001163	evm.model.HiC_scaffold_4.140	Belongs to the disease resistance NB-LRR family		Ko04626
	OG0001163	evm.model.HiC_scaffold_4.142	Belongs to the disease resistance NB-LRR family		Ko04626
	OG0001163	evm.model.HiC_scaffold_4.144	Belongs to the disease resistance NB-LRR family		Ko04626
	OG0001163	evm.model.HiC_scaffold_4.149	Belongs to the disease resistance NB-LRR family		Ko04626
	OG0001163	evm.model.HiC_scaffold_4.150	Belongs to the disease resistance NB-LRR family		Ko04626
	OG0000548	evm.model.HiC_scaffold_4.152	Belongs to the disease resistance NB-LRR family
	OG0000548	evm.model.HiC_scaffold_4.155	Belongs to the disease resistance NB-LRR family
	OG0001163	evm.model.HiC_scaffold_4.156	Belongs to the disease resistance NB-LRR family		Ko04626
	OG0000548	evm.model.HiC_scaffold_4.159	Belongs to the disease resistance NB-LRR family
	OG0001163	evm.model.HiC_scaffold_4.165	Belongs to the disease resistance NB-LRR family		Ko04626
	OG0000548	evm.model.HiC_scaffold_4.168	Belongs to the disease resistance NB-LRR family
	OG0000548	evm.model.HiC_scaffold_4.187	Belongs to the disease resistance NB-LRR family
	OG0000548	evm.model.HiC_scaffold_4.190	Belongs to the disease resistance NB-LRR family
	OG0002928	evm.model.HiC_scaffold_4.2004	Belongs to the disease resistance NB-LRR family
	OG0000990	evm.model.HiC_scaffold_4.2826	Belongs to the disease resistance NB-LRR family		Ko03010
	OG0000044	evm.model.HiC_scaffold_4.3783	Belongs to the disease resistance NB-LRR family	GO:0000166, GO:0003674, GO:0005488, GO:0005524, GO:0006950, GO:0006952, GO:0008144, GO:0008150, GO:0017076, GO:0030554, GO:0032553, GO:0032555, GO:0032559, GO:0035639, GO:0036094, GO:0043167, GO:0043168, GO:0043531, GO:0050896, GO:0097159, GO:0097367, GO:1901265, GO:1901363
	OG0000044	evm.model.HiC_scaffold_4.5653	Belongs to the disease resistance NB-LRR family
	OG0000044	evm.model.HiC_scaffold_5.565	Belongs to the disease resistance NB-LRR family
	OG0000202	evm.model.HiC_scaffold_5.754	Belongs to the disease resistance NB-LRR family		Ko04626
	OG0000548	evm.model.HiC_scaffold_5.1898	Belongs to the disease resistance NB-LRR family
	OG0000202	evm.model.HiC_scaffold_5.4002	Belongs to the disease resistance NB-LRR family		Ko04626
	OG0000202	evm.model.HiC_scaffold_5.4006	Belongs to the disease resistance NB-LRR family		Ko04626
	OG0000202	evm.model.HiC_scaffold_5.4007	Belongs to the disease resistance NB-LRR family		Ko04626
	OG0000202	evm.model.HiC_scaffold_5.4009	Belongs to the disease resistance NB-LRR family		Ko04626
	OG0000202	evm.model.HiC_scaffold_5.4014	Belongs to the disease resistance NB-LRR family		Ko04626
	OG0000202	evm.model.HiC_scaffold_5.4016	Belongs to the disease resistance NB-LRR family		Ko04626
	OG0000202	evm.model.HiC_scaffold_5.4021	Belongs to the disease resistance NB-LRR family		Ko04626
	OG0000202	evm.model.HiC_scaffold_5.4026	Belongs to the disease resistance NB-LRR family		Ko04626
	OG0000202	evm.model.HiC_scaffold_5.4027	Belongs to the disease resistance NB-LRR family		Ko04626
	OG0000202	evm.model.HiC_scaffold_5.4028	Belongs to the disease resistance NB-LRR family		Ko04626
	OG0000202	evm.model.HiC_scaffold_5.4031	Belongs to the disease resistance NB-LRR family		Ko04626
	OG0000202	evm.model.HiC_scaffold_5.4033	Belongs to the disease resistance NB-LRR family		Ko04626
	OG0000202	evm.model.HiC_scaffold_5.4035	Belongs to the disease resistance NB-LRR family		Ko04626
	OG0000202	evm.model.HiC_scaffold_5.4036	Belongs to the disease resistance NB-LRR family		Ko04626
	OG0000044	evm.model.HiC_scaffold_6.56	Belongs to the disease resistance NB-LRR family
	OG0000044	evm.model.HiC_scaffold_6.57	Belongs to the disease resistance NB-LRR family
	OG0000044	evm.model.HiC_scaffold_6.60	Belongs to the disease resistance NB-LRR family
	OG0005185	evm.model.HiC_scaffold_6.88	Belongs to the disease resistance NB-LRR family	GO:0000166, GO:0003674, GO:0005488, GO:0005524, GO:0006950, GO:0006952, GO:0008144, GO:0008150, GO:0017076, GO:0030554, GO:0032553, GO:0032555, GO:0032559, GO:0035639, GO:0036094, GO:0043167, GO:0043168, GO:0043531, GO:0050896, GO:0097159, GO:0097367, GO:1901265, GO:1901363
	OG0005185	evm.model.HiC_scaffold_6.90	Belongs to the disease resistance NB-LRR family	GO:0000166, GO:0003674, GO:0005488, GO:0005524, GO:0006950, GO:0006952, GO:0008144, GO:0008150, GO:0017076, GO:0030554, GO:0032553, GO:0032555, GO:0032559, GO:0035639, GO:0036094, GO:0043167, GO:0043168, GO:0043531, GO:0050896, GO:0097159, GO:0097367, GO:1901265, GO:1901363
	OG0005185	evm.model.HiC_scaffold_6.92	Belongs to the disease resistance NB-LRR family	GO:0000166, GO:0003674, GO:0005488, GO:0005524, GO:0006950, GO:0006952, GO:0008144, GO:0008150, GO:0017076, GO:0030554, GO:0032553, GO:0032555, GO:0032559, GO:0035639, GO:0036094, GO:0043167, GO:0043168, GO:0043531, GO:0050896, GO:0097159, GO:0097367, GO:1901265, GO:1901363
	OG0005185	evm.model.HiC_scaffold_6.96	Belongs to the disease resistance NB-LRR family	GO:0000166, GO:0003674, GO:0005488, GO:0005524, GO:0006950, GO:0006952, GO:0008144, GO:0008150, GO:0017076, GO:0030554, GO:0032553, GO:0032555, GO:0032559, GO:0035639, GO:0036094, GO:0043167, GO:0043168, GO:0043531, GO:0050896, GO:0097159, GO:0097367, GO:1901265, GO:1901363
	OG0000044	evm.model.HiC_scaffold_6.108	Belongs to the disease resistance NB-LRR family
	OG0000044	evm.model.HiC_scaffold_6.262	Belongs to the disease resistance NB-LRR family
	OG0000044	evm.model.HiC_scaffold_6.264	Belongs to the disease resistance NB-LRR family	GO:0000166, GO:0003674, GO:0005488, GO:0005524, GO:0006950, GO:0006952, GO:0008144, GO:0008150, GO:0017076, GO:0030554, GO:0032553, GO:0032555, GO:0032559, GO:0035639, GO:0036094, GO:0043167, GO:0043168, GO:0043531, GO:0050896, GO:0097159, GO:0097367, GO:1901265, GO:1901363
	OG0000044	evm.model.HiC_scaffold_6.330	Belongs to the disease resistance NB-LRR family	GO:0000166, GO:0003674, GO:0005488, GO:0005524, GO:0006950, GO:0006952, GO:0008144, GO:0008150, GO:0017076, GO:0030554, GO:0032553, GO:0032555, GO:0032559, GO:0035639, GO:0036094, GO:0043167, GO:0043168, GO:0043531, GO:0050896, GO:0097159, GO:0097367, GO:1901265, GO:1901363
	OG0000044	evm.model.HiC_scaffold_6.332	Belongs to the disease resistance NB-LRR family	GO:0000166, GO:0003674, GO:0005488, GO:0005524, GO:0006950, GO:0006952, GO:0008144, GO:0008150, GO:0017076, GO:0030554, GO:0032553, GO:0032555, GO:0032559, GO:0035639, GO:0036094, GO:0043167, GO:0043168, GO:0043531, GO:0050896, GO:0097159, GO:0097367, GO:1901265, GO:1901363
	OG0000044	evm.model.HiC_scaffold_6.334	Belongs to the disease resistance NB-LRR family	GO:0000166, GO:0003674, GO:0005488, GO:0005524, GO:0006950, GO:0006952, GO:0008144, GO:0008150, GO:0017076, GO:0030554, GO:0032553, GO:0032555, GO:0032559, GO:0035639, GO:0036094, GO:0043167, GO:0043168, GO:0043531, GO:0050896, GO:0097159, GO:0097367, GO:1901265, GO:1901363
	OG0000044	evm.model.HiC_scaffold_6.335	Belongs to the disease resistance NB-LRR family
	OG0000044	evm.model.HiC_scaffold_6.336	Belongs to the disease resistance NB-LRR family
	OG0000044	evm.model.HiC_scaffold_6.340	Belongs to the disease resistance NB-LRR family
	OG0000170	evm.model.HiC_scaffold_6.713	Belongs to the disease resistance NB-LRR family		Ko04626
	OG0001792	evm.model.HiC_scaffold_8.97	Belongs to the disease resistance NB-LRR family	GO:0000166, GO:0003674, GO:0005488, GO:0005524, GO:0005575, GO:0005623, GO:0005886, GO:0006950, GO:0006952, GO:0007154, GO:0007165, GO:0008144, GO:0008150, GO:0009987, GO:0016020, GO:0017076, GO:0023052, GO:0030554, GO:0032553, GO:0032555, GO:0032559, GO:0035639, GO:0036094, GO:0043167, GO:0043168, GO:0043531, GO:0044464, GO:0050789, GO:0050794, GO:0050896, GO:0051716, GO:0065007, GO:0071944, GO:…	Ko04626
	OG0001792	evm.model.HiC_scaffold_8.103	Belongs to the disease resistance NB-LRR family	GO:0000166, GO:0003674, GO:0005488, GO:0005524, GO:0005575, GO:0005623, GO:0005886, GO:0006950, GO:0006952, GO:0007154, GO:0007165, GO:0008144, GO:0008150, GO:0009605, GO:0009607, GO:0009617, GO:0009987, GO:0016020, GO:0017076, GO:0023052, GO:0030554, GO:0032553, GO:0032555, GO:0032559, GO:0035639, GO:0036094, GO:0043167, GO:0043168, GO:0043207, GO:0043531, GO:0044464, GO:0050789, GO:0050794, GO:…	Ko04626
	OG0001792	evm.model.HiC_scaffold_8.106	Belongs to the disease resistance NB-LRR family	GO:0000166, GO:0003674, GO:0005488, GO:0005524, GO:0005575, GO:0005623, GO:0005886, GO:0006950, GO:0006952, GO:0007154, GO:0007165, GO:0008144, GO:0008150, GO:0009605, GO:0009607, GO:0009617, GO:0009987, GO:0016020, GO:0017076, GO:0023052, GO:0030554, GO:0032553, GO:0032555, GO:0032559, GO:0035639, GO:0036094, GO:0043167, GO:0043168, GO:0043207, GO:0043531, GO:0044464, GO:0050789, GO:0050794, GO:…	Ko04626
	OG0000182	evm.model.HiC_scaffold_8.157	Belongs to the disease resistance NB-LRR family	GO:0000166, GO:0002376, GO:0003674, GO:0005488, GO:0005524, GO:0005575, GO:0005623, GO:0005886, GO:0006950, GO:0006952, GO:0006955, GO:0007154, GO:0007165, GO:0008144, GO:0008150, GO:0008219, GO:0009626, GO:0009987, GO:0012501, GO:0012505, GO:0016020, GO:0017076, GO:0019897, GO:0019898, GO:0023052, GO:0030554, GO:0032553, GO:0032555, GO:0032559, GO:0033554, GO:0034050, GO:0035639, GO:0036094, GO:…	Ko04626
	OG0000182	evm.model.HiC_scaffold_8.166	Belongs to the disease resistance NB-LRR family	GO:0000166, GO:0002376, GO:0003674, GO:0005488, GO:0005524, GO:0005575, GO:0005623, GO:0005886, GO:0006950, GO:0006952, GO:0006955, GO:0007154, GO:0007165, GO:0008144, GO:0008150, GO:0008219, GO:0009626, GO:0009987, GO:0012501, GO:0012505, GO:0016020, GO:0017076, GO:0019897, GO:0019898, GO:0023052, GO:0030554, GO:0032553, GO:0032555, GO:0032559, GO:0033554, GO:0034050, GO:0035639, GO:0036094, GO:…	Ko04626
	OG0000182	evm.model.HiC_scaffold_8.169	Belongs to the disease resistance NB-LRR family	GO:0000166, GO:0002376, GO:0003674, GO:0005488, GO:0005524, GO:0005575, GO:0005623, GO:0005886, GO:0006950, GO:0006952, GO:0006955, GO:0007154, GO:0007165, GO:0008144, GO:0008150, GO:0008219, GO:0009626, GO:0009987, GO:0012501, GO:0012505, GO:0016020, GO:0017076, GO:0019897, GO:0019898, GO:0023052, GO:0030554, GO:0032553, GO:0032555, GO:0032559, GO:0033554, GO:0034050, GO:0035639, GO:0036094, GO:…	Ko04626
	OG0000182	evm.model.HiC_scaffold_8.182	Belongs to the disease resistance NB-LRR family	GO:0000166, GO:0002376, GO:0003674, GO:0005488, GO:0005524, GO:0005575, GO:0005623, GO:0005886, GO:0006950, GO:0006952, GO:0006955, GO:0007154, GO:0007165, GO:0008144, GO:0008150, GO:0008219, GO:0009626, GO:0009987, GO:0012501, GO:0012505, GO:0016020, GO:0017076, GO:0019897, GO:0019898, GO:0023052, GO:0030554, GO:0032553, GO:0032555, GO:0032559, GO:0033554, GO:0034050, GO:0035639, GO:0036094, GO:…	Ko04626
	OG0000182	evm.model.HiC_scaffold_8.190	Belongs to the disease resistance NB-LRR family	GO:0000166, GO:0002376, GO:0003674, GO:0005488, GO:0005524, GO:0005575, GO:0005623, GO:0005886, GO:0006950, GO:0006952, GO:0006955, GO:0007154, GO:0007165, GO:0008144, GO:0008150, GO:0008219, GO:0009626, GO:0009987, GO:0012501, GO:0012505, GO:0016020, GO:0017076, GO:0019897, GO:0019898, GO:0023052, GO:0030554, GO:0032553, GO:0032555, GO:0032559, GO:0033554, GO:0034050, GO:0035639, GO:0036094, GO:…	Ko04626
	OG0000856	evm.model.HiC_scaffold_8.197	Belongs to the disease resistance NB-LRR family		Ko04626
	OG0000856	evm.model.HiC_scaffold_8.198	Belongs to the disease resistance NB-LRR family		Ko04626
	OG0000856	evm.model.HiC_scaffold_8.200	Belongs to the disease resistance NB-LRR family		Ko04626
	OG0000243	evm.model.HiC_scaffold_8.226	Belongs to the disease resistance NB-LRR family	GO:0000166, GO:0002376, GO:0003674, GO:0005488, GO:0005524, GO:0005575, GO:0005623, GO:0005886, GO:0006950, GO:0006952, GO:0006955, GO:0007154, GO:0007165, GO:0008144, GO:0008150, GO:0008219, GO:0009626, GO:0009987, GO:0012501, GO:0012505, GO:0016020, GO:0017076, GO:0019897, GO:0019898, GO:0023052, GO:0030554, GO:0032553, GO:0032555, GO:0032559, GO:0033554, GO:0034050, GO:0035639, GO:0036094, GO:…	Ko04626
	OG0000243	evm.model.HiC_scaffold_8.231	Belongs to the disease resistance NB-LRR family	GO:0000166, GO:0002376, GO:0003674, GO:0005488, GO:0005524, GO:0005575, GO:0005623, GO:0005886, GO:0006950, GO:0006952, GO:0006955, GO:0007154, GO:0007165, GO:0008144, GO:0008150, GO:0008219, GO:0009626, GO:0009987, GO:0012501, GO:0012505, GO:0016020, GO:0017076, GO:0019897, GO:0019898, GO:0023052, GO:0030554, GO:0032553, GO:0032555, GO:0032559, GO:0033554, GO:0034050, GO:0035639, GO:0036094, GO:…	Ko04626
	OG0000243	evm.model.HiC_scaffold_8.236	Belongs to the disease resistance NB-LRR family	GO:0000166, GO:0002376, GO:0003674, GO:0005488, GO:0005524, GO:0005575, GO:0005623, GO:0005886, GO:0006950, GO:0006952, GO:0006955, GO:0007154, GO:0007165, GO:0008144, GO:0008150, GO:0008219, GO:0009626, GO:0009987, GO:0012501, GO:0012505, GO:0016020, GO:0017076, GO:0019897, GO:0019898, GO:0023052, GO:0030554, GO:0032553, GO:0032555, GO:0032559, GO:0033554, GO:0034050, GO:0035639, GO:0036094, GO:…	Ko04626
	OG0000182	evm.model.HiC_scaffold_8.368	Belongs to the disease resistance NB-LRR family	GO:0000166, GO:0002376, GO:0003674, GO:0005488, GO:0005524, GO:0005575, GO:0005623, GO:0005886, GO:0006950, GO:0006952, GO:0006955, GO:0007154, GO:0007165, GO:0008144, GO:0008150, GO:0008219, GO:0009626, GO:0009987, GO:0012501, GO:0012505, GO:0016020, GO:0017076, GO:0019897, GO:0019898, GO:0023052, GO:0030554, GO:0032553, GO:0032555, GO:0032559, GO:0033554, GO:0034050, GO:0035639, GO:0036094, GO:…	Ko04626
	OG0000044	evm.model.HiC_scaffold_8.398	Belongs to the disease resistance NB-LRR family
	OG0000044	evm.model.HiC_scaffold_8.399	Belongs to the disease resistance NB-LRR family
	OG0000672	evm.model.HiC_scaffold_8.798	Belongs to the disease resistance NB-LRR family
	OG0002630	evm.model.HiC_scaffold_8.800	Belongs to the disease resistance NB-LRR family
	OG0000672	evm.model.HiC_scaffold_8.801	Belongs to the disease resistance NB-LRR family
	OG0000672	evm.model.HiC_scaffold_8.811	Belongs to the disease resistance NB-LRR family
	OG0000556	evm.model.HiC_scaffold_8.1037	Belongs to the disease resistance NB-LRR family	GO:0000166, GO:0003674, GO:0005488, GO:0005524, GO:0005575, GO:0005623, GO:0005886, GO:0006950, GO:0006952, GO:0007154, GO:0007165, GO:0008144, GO:0008150, GO:0009987, GO:0016020, GO:0017076, GO:0023052, GO:0030554, GO:0032553, GO:0032555, GO:0032559, GO:0035639, GO:0036094, GO:0043167, GO:0043168, GO:0043531, GO:0044464, GO:0050789, GO:0050794, GO:0050896, GO:0051716, GO:0065007, GO:0071944, GO:…	Ko04626
	OG0000556	evm.model.HiC_scaffold_8.1040	Belongs to the disease resistance NB-LRR family	GO:0000166, GO:0003674, GO:0005488, GO:0005524, GO:0005575, GO:0005623, GO:0005886, GO:0006950, GO:0006952, GO:0007154, GO:0007165, GO:0008144, GO:0008150, GO:0009987, GO:0016020, GO:0017076, GO:0023052, GO:0030554, GO:0032553, GO:0032555, GO:0032559, GO:0035639, GO:0036094, GO:0043167, GO:0043168, GO:0043531, GO:0044464, GO:0050789, GO:0050794, GO:0050896, GO:0051716, GO:0065007, GO:0071944, GO:…	Ko04626
	OG0000556	evm.model.HiC_scaffold_8.1046	Belongs to the disease resistance NB-LRR family	GO:0000166, GO:0003674, GO:0005488, GO:0005524, GO:0005575, GO:0005623, GO:0005886, GO:0006950, GO:0006952, GO:0007154, GO:0007165, GO:0008144, GO:0008150, GO:0009987, GO:0016020, GO:0017076, GO:0023052, GO:0030554, GO:0032553, GO:0032555, GO:0032559, GO:0035639, GO:0036094, GO:0043167, GO:0043168, GO:0043531, GO:0044464, GO:0050789, GO:0050794, GO:0050896, GO:0051716, GO:0065007, GO:0071944, GO:…	Ko04626
	OG0000485	evm.model.HiC_scaffold_8.1331	Belongs to the disease resistance NB-LRR family	GO:0000166, GO:0003674, GO:0005488, GO:0005524, GO:0005575, GO:0005623, GO:0005886, GO:0006950, GO:0006952, GO:0007154, GO:0007165, GO:0008144, GO:0008150, GO:0009987, GO:0016020, GO:0017076, GO:0023052, GO:0030554, GO:0032553, GO:0032555, GO:0032559, GO:0035639, GO:0036094, GO:0043167, GO:0043168, GO:0043531, GO:0044464, GO:0050789, GO:0050794, GO:0050896, GO:0051716, GO:0065007, GO:0071944, GO:…	Ko04626
	OG0000485	evm.model.HiC_scaffold_8.1348	Belongs to the disease resistance NB-LRR family	GO:0000166, GO:0003674, GO:0005488, GO:0005524, GO:0005575, GO:0005623, GO:0005886, GO:0006950, GO:0006952, GO:0007154, GO:0007165, GO:0008144, GO:0008150, GO:0009605, GO:0009607, GO:0009617, GO:0009987, GO:0016020, GO:0017076, GO:0023052, GO:0030554, GO:0032553, GO:0032555, GO:0032559, GO:0035639, GO:0036094, GO:0043167, GO:0043168, GO:0043207, GO:0043531, GO:0044464, GO:0050789, GO:0050794, GO:…	Ko04626
	OG0002928	evm.model.HiC_scaffold_9.1610	Belongs to the disease resistance NB-LRR family		Ko03010
	OG0000239	evm.model.HiC_scaffold_1.1447	Belongs to the 'GDSL' lipolytic enzyme family	GO:0000160, GO:0001101, GO:0002218, GO:0002252, GO:0002253, GO:0002376, GO:0002682, GO:0002684, GO:0003674, GO:0003824, GO:0005575, GO:0005576, GO:0005615, GO:0005622, GO:0005623, GO:0006629, GO:0006950, GO:0006952, GO:0006955, GO:0007154, GO:0007165, GO:0008150, GO:0008152, GO:0009056, GO:0009605, GO:0009607, GO:0009611, GO:0009617, GO:0009620, GO:0009627, GO:0009682, GO:0009719, GO:0009723, GO:…
	OG0000239	evm.model.HiC_scaffold_1.4710	Belongs to the 'GDSL' lipolytic enzyme family	GO:0000160, GO:0001101, GO:0002218, GO:0002252, GO:0002253, GO:0002376, GO:0002682, GO:0002684, GO:0003674, GO:0003824, GO:0005575, GO:0005576, GO:0005615, GO:0005622, GO:0005623, GO:0006629, GO:0006950, GO:0006952, GO:0006955, GO:0007154, GO:0007165, GO:0008150, GO:0008152, GO:0009056, GO:0009605, GO:0009607, GO:0009611, GO:0009617, GO:0009620, GO:0009627, GO:0009682, GO:0009719, GO:0009723, GO:…
	OG0000239	evm.model.HiC_scaffold_1.4712	Belongs to the 'GDSL' lipolytic enzyme family	GO:0000160, GO:0001101, GO:0002218, GO:0002252, GO:0002253, GO:0002376, GO:0002682, GO:0002684, GO:0003674, GO:0003824, GO:0005575, GO:0005576, GO:0005615, GO:0005622, GO:0005623, GO:0006629, GO:0006950, GO:0006952, GO:0006955, GO:0007154, GO:0007165, GO:0008150, GO:0008152, GO:0009056, GO:0009605, GO:0009607, GO:0009611, GO:0009617, GO:0009620, GO:0009627, GO:0009682, GO:0009719, GO:0009723, GO:…
	OG0000239	evm.model.HiC_scaffold_1.4713	Belongs to the 'GDSL' lipolytic enzyme family	GO:0000160, GO:0001101, GO:0002218, GO:0002252, GO:0002253, GO:0002376, GO:0002682, GO:0002684, GO:0003674, GO:0003824, GO:0005575, GO:0005576, GO:0005615, GO:0005622, GO:0005623, GO:0006629, GO:0006950, GO:0006952, GO:0006955, GO:0007154, GO:0007165, GO:0008150, GO:0008152, GO:0009056, GO:0009605, GO:0009607, GO:0009611, GO:0009617, GO:0009620, GO:0009627, GO:0009682, GO:0009719, GO:0009723, GO:…
	OG0000239	evm.model.HiC_scaffold_1.4714	Belongs to the 'GDSL' lipolytic enzyme family	GO:0000160, GO:0001101, GO:0002218, GO:0002252, GO:0002253, GO:0002376, GO:0002682, GO:0002684, GO:0003674, GO:0003824, GO:0005575, GO:0005576, GO:0005615, GO:0005622, GO:0005623, GO:0006629, GO:0006950, GO:0006952, GO:0006955, GO:0007154, GO:0007165, GO:0008150, GO:0008152, GO:0009056, GO:0009605, GO:0009607, GO:0009611, GO:0009617, GO:0009620, GO:0009627, GO:0009682, GO:0009719, GO:0009723, GO:…
	OG0000239	evm.model.HiC_scaffold_1.4717	Belongs to the 'GDSL' lipolytic enzyme family	GO:0000160, GO:0001101, GO:0002218, GO:0002252, GO:0002253, GO:0002376, GO:0002682, GO:0002684, GO:0003674, GO:0003824, GO:0005575, GO:0005576, GO:0005615, GO:0005622, GO:0005623, GO:0006629, GO:0006950, GO:0006952, GO:0006955, GO:0007154, GO:0007165, GO:0008150, GO:0008152, GO:0009056, GO:0009605, GO:0009607, GO:0009611, GO:0009617, GO:0009620, GO:0009627, GO:0009682, GO:0009719, GO:0009723, GO:…
	OG0000522	evm.model.HiC_scaffold_2.2671	Belongs to the 'GDSL' lipolytic enzyme family	GO:0003674, GO:0003824, GO:0005575, GO:0005576, GO:0006629, GO:0008150, GO:0008152, GO:0009056, GO:0016042, GO:0016787, GO:0016788, GO:0044238, GO:0071704, GO:1901575
	OG0000522	evm.model.HiC_scaffold_2.2672	Belongs to the 'GDSL' lipolytic enzyme family
	OG0000522	evm.model.HiC_scaffold_2.2673	Belongs to the 'GDSL' lipolytic enzyme family	GO:0003674, GO:0003824, GO:0005575, GO:0005576, GO:0006629, GO:0007275, GO:0008150, GO:0008152, GO:0009056, GO:0016042, GO:0016787, GO:0016788, GO:0032501, GO:0032502, GO:0042335, GO:0044238, GO:0048856, GO:0071704, GO:1901575
	OG0001521	evm.model.HiC_scaffold_3.2365	Belongs to the 'GDSL' lipolytic enzyme family	GO:0002376, GO:0003674, GO:0003824, GO:0005575, GO:0005576, GO:0005618, GO:0005622, GO:0005623, GO:0005634, GO:0005737, GO:0006629, GO:0006950, GO:0006952, GO:0006955, GO:0008150, GO:0008152, GO:0009056, GO:0009507, GO:0009534, GO:0009536, GO:0009579, GO:0009605, GO:0009607, GO:0009627, GO:0009814, GO:0016042, GO:0016787, GO:0016788, GO:0030312, GO:0031976, GO:0031984, GO:0043207, GO:0043226, GO:…
	OG0001521	evm.model.HiC_scaffold_3.2366	Belongs to the 'GDSL' lipolytic enzyme family	GO:0002376, GO:0003674, GO:0003824, GO:0005575, GO:0005576, GO:0005618, GO:0005622, GO:0005623, GO:0005634, GO:0005737, GO:0006629, GO:0006950, GO:0006952, GO:0006955, GO:0008150, GO:0008152, GO:0009056, GO:0009507, GO:0009534, GO:0009536, GO:0009579, GO:0009605, GO:0009607, GO:0009627, GO:0009814, GO:0016042, GO:0016787, GO:0016788, GO:0030312, GO:0031976, GO:0031984, GO:0043207, GO:0043226, GO:…
	OG0001521	evm.model.HiC_scaffold_3.2375	Belongs to the 'GDSL' lipolytic enzyme family	GO:0002376, GO:0003674, GO:0003824, GO:0005575, GO:0005576, GO:0005618, GO:0005622, GO:0005623, GO:0005634, GO:0005737, GO:0006629, GO:0006950, GO:0006952, GO:0006955, GO:0008150, GO:0008152, GO:0009056, GO:0009507, GO:0009534, GO:0009536, GO:0009579, GO:0009605, GO:0009607, GO:0009627, GO:0009814, GO:0016042, GO:0016787, GO:0016788, GO:0030312, GO:0031976, GO:0031984, GO:0043207, GO:0043226, GO:…
	OG0001521	evm.model.HiC_scaffold_3.2376	Belongs to the 'GDSL' lipolytic enzyme family	GO:0002376, GO:0003674, GO:0003824, GO:0005575, GO:0005576, GO:0005618, GO:0005622, GO:0005623, GO:0005634, GO:0005737, GO:0006629, GO:0006950, GO:0006952, GO:0006955, GO:0008150, GO:0008152, GO:0009056, GO:0009507, GO:0009534, GO:0009536, GO:0009579, GO:0009605, GO:0009607, GO:0009627, GO:0009814, GO:0016042, GO:0016787, GO:0016788, GO:0030312, GO:0031976, GO:0031984, GO:0043207, GO:0043226, GO:…
	OG0000239	evm.model.HiC_scaffold_3.5707	Belongs to the 'GDSL' lipolytic enzyme family	GO:0000160, GO:0001101, GO:0002218, GO:0002252, GO:0002253, GO:0002376, GO:0002682, GO:0002684, GO:0003674, GO:0003824, GO:0005575, GO:0005576, GO:0005615, GO:0005622, GO:0005623, GO:0006629, GO:0006950, GO:0006952, GO:0006955, GO:0007154, GO:0007165, GO:0008150, GO:0008152, GO:0009056, GO:0009605, GO:0009607, GO:0009611, GO:0009617, GO:0009620, GO:0009627, GO:0009682, GO:0009719, GO:0009723, GO:…
	OG0000239	evm.model.HiC_scaffold_3.5713	Belongs to the 'GDSL' lipolytic enzyme family	GO:0000160, GO:0001101, GO:0002218, GO:0002252, GO:0002253, GO:0002376, GO:0002682, GO:0002684, GO:0003674, GO:0003824, GO:0005575, GO:0005576, GO:0005615, GO:0005622, GO:0005623, GO:0006629, GO:0006950, GO:0006952, GO:0006955, GO:0007154, GO:0007165, GO:0008150, GO:0008152, GO:0009056, GO:0009605, GO:0009607, GO:0009611, GO:0009617, GO:0009620, GO:0009627, GO:0009682, GO:0009719, GO:0009723, GO:…
	OG0000239	evm.model.HiC_scaffold_3.5714	Belongs to the 'GDSL' lipolytic enzyme family	GO:0000160, GO:0001101, GO:0002218, GO:0002252, GO:0002253, GO:0002376, GO:0002682, GO:0002684, GO:0003674, GO:0003824, GO:0005575, GO:0005576, GO:0005615, GO:0005622, GO:0005623, GO:0006629, GO:0006950, GO:0006952, GO:0006955, GO:0007154, GO:0007165, GO:0008150, GO:0008152, GO:0009056, GO:0009605, GO:0009607, GO:0009611, GO:0009617, GO:0009620, GO:0009627, GO:0009682, GO:0009719, GO:0009723, GO:…
	OG0000239	evm.model.HiC_scaffold_3.5715	Belongs to the 'GDSL' lipolytic enzyme family	GO:0000160, GO:0001101, GO:0002218, GO:0002252, GO:0002253, GO:0002376, GO:0002682, GO:0002684, GO:0003674, GO:0003824, GO:0005575, GO:0005576, GO:0005615, GO:0005622, GO:0005623, GO:0006629, GO:0006950, GO:0006952, GO:0006955, GO:0007154, GO:0007165, GO:0008150, GO:0008152, GO:0009056, GO:0009605, GO:0009607, GO:0009611, GO:0009617, GO:0009620, GO:0009627, GO:0009682, GO:0009719, GO:0009723, GO:…
	OG0000239	evm.model.HiC_scaffold_3.5716	Belongs to the 'GDSL' lipolytic enzyme family	GO:0000160, GO:0001101, GO:0002218, GO:0002252, GO:0002253, GO:0002376, GO:0002682, GO:0002684, GO:0003674, GO:0003824, GO:0005575, GO:0005576, GO:0005615, GO:0005622, GO:0005623, GO:0006629, GO:0006950, GO:0006952, GO:0006955, GO:0007154, GO:0007165, GO:0008150, GO:0008152, GO:0009056, GO:0009605, GO:0009607, GO:0009611, GO:0009617, GO:0009620, GO:0009627, GO:0009682, GO:0009719, GO:0009723, GO:…
	OG0000239	evm.model.HiC_scaffold_3.5717	Belongs to the 'GDSL' lipolytic enzyme family	GO:0000160, GO:0001101, GO:0002218, GO:0002252, GO:0002253, GO:0002376, GO:0002682, GO:0002684, GO:0003674, GO:0003824, GO:0005575, GO:0005576, GO:0005615, GO:0005622, GO:0005623, GO:0006629, GO:0006950, GO:0006952, GO:0006955, GO:0007154, GO:0007165, GO:0008150, GO:0008152, GO:0009056, GO:0009605, GO:0009607, GO:0009611, GO:0009617, GO:0009620, GO:0009627, GO:0009682, GO:0009719, GO:0009723, GO:…
	OG0000522	evm.model.HiC_scaffold_5.1082	Belongs to the 'GDSL' lipolytic enzyme family
	OG0000522	evm.model.HiC_scaffold_5.1089	Belongs to the 'GDSL' lipolytic enzyme family
	OG0000522	evm.model.HiC_scaffold_5.1094	Belongs to the 'GDSL' lipolytic enzyme family
	OG0000522	evm.model.HiC_scaffold_5.1096	Belongs to the 'GDSL' lipolytic enzyme family
	OG0000522	evm.model.HiC_scaffold_5.1097	Belongs to the 'GDSL' lipolytic enzyme family
	OG0000250	evm.model.HiC_scaffold_1.2326	Belongs to the glycosyl hydrolase 1 family	GO:0003674, GO:0003824, GO:0004553, GO:0005975, GO:0008150, GO:0008152, GO:0008422, GO:0015926, GO:0016787, GO:0016798, GO:0044238, GO:0071704, GO:0102483, GO:1901135, GO:1901657	Ko00460
	OG0000250	evm.model.HiC_scaffold_10.1654	Belongs to the glycosyl hydrolase 1 family	GO:0003674, GO:0003824, GO:0004553, GO:0005975, GO:0008150, GO:0008152, GO:0008422, GO:0015926, GO:0016787, GO:0016798, GO:0044238, GO:0071704, GO:0102483, GO:1901135, GO:1901657	Ko00460
	OG0000250	evm.model.HiC_scaffold_9.606	Belongs to the glycosyl hydrolase 1 family	GO:0003674, GO:0003824, GO:0004338, GO:0004553, GO:0004565, GO:0005575, GO:0005576, GO:0005975, GO:0006082, GO:0006790, GO:0006807, GO:0006950, GO:0006970, GO:0008150, GO:0008152, GO:0008422, GO:0009056, GO:0009628, GO:0009651, GO:0009719, GO:0009725, GO:0009987, GO:0010033, GO:0015925, GO:0015926, GO:0016143, GO:0016145, GO:0016787, GO:0016798, GO:0019137, GO:0019748, GO:0019757, GO:0019759, GO:…	Ko00460
	OG0000250	evm.model.HiC_scaffold_9.610	Belongs to the glycosyl hydrolase 1 family	GO:0003674, GO:0003824, GO:0004338, GO:0004553, GO:0004565, GO:0005575, GO:0005576, GO:0005975, GO:0006082, GO:0006790, GO:0006807, GO:0006950, GO:0006970, GO:0008150, GO:0008152, GO:0008422, GO:0009056, GO:0009628, GO:0009651, GO:0009719, GO:0009725, GO:0009987, GO:0010033, GO:0015925, GO:0015926, GO:0016143, GO:0016145, GO:0016787, GO:0016798, GO:0019137, GO:0019748, GO:0019757, GO:0019759, GO:…	Ko00460
	OG0000250	evm.model.HiC_scaffold_9.611	Belongs to the glycosyl hydrolase 1 family	GO:0003674, GO:0003824, GO:0004553, GO:0005975, GO:0008150, GO:0008152, GO:0008422, GO:0015926, GO:0016787, GO:0016798, GO:0044238, GO:0071704, GO:0102483, GO:1901135, GO:1901657	Ko00460
	OG0000250	evm.model.HiC_scaffold_9.612	Belongs to the glycosyl hydrolase 1 family	GO:0003674, GO:0003824, GO:0004553, GO:0005975, GO:0008150, GO:0008152, GO:0008422, GO:0015926, GO:0016787, GO:0016798, GO:0044238, GO:0071704, GO:0102483, GO:1901135, GO:1901657	Ko00460
	OG0000250	evm.model.HiC_scaffold_9.616	Belongs to the glycosyl hydrolase 1 family	GO:0003674, GO:0003824, GO:0004553, GO:0005975, GO:0008150, GO:0008152, GO:0008422, GO:0015926, GO:0016787, GO:0016798, GO:0044238, GO:0071704, GO:0102483, GO:1901135, GO:1901657	Ko00460
	OG0000250	evm.model.HiC_scaffold_9.630	Belongs to the glycosyl hydrolase 1 family	GO:0003674, GO:0003824, GO:0004553, GO:0005975, GO:0008150, GO:0008152, GO:0008422, GO:0015926, GO:0016787, GO:0016798, GO:0044238, GO:0071704, GO:0102483, GO:1901135, GO:1901657	Ko00460
	OG0000250	evm.model.HiC_scaffold_9.631	Belongs to the glycosyl hydrolase 1 family	GO:0003674, GO:0003824, GO:0004553, GO:0005975, GO:0008150, GO:0008152, GO:0008422, GO:0015926, GO:0016787, GO:0016798, GO:0044238, GO:0071704, GO:0102483, GO:1901135, GO:1901657	Ko00460
	OG0000250	evm.model.HiC_scaffold_9.632	Belongs to the glycosyl hydrolase 1 family	GO:0003674, GO:0003824, GO:0004553, GO:0005975, GO:0008150, GO:0008152, GO:0008422, GO:0015926, GO:0016787, GO:0016798, GO:0044238, GO:0071704, GO:0102483, GO:1901135, GO:1901657	Ko00460
	OG0000250	evm.model.HiC_scaffold_9.633	Belongs to the glycosyl hydrolase 1 family	GO:0003674, GO:0003824, GO:0004338, GO:0004553, GO:0004565, GO:0005575, GO:0005576, GO:0005975, GO:0006082, GO:0006790, GO:0006807, GO:0006950, GO:0006970, GO:0008150, GO:0008152, GO:0008422, GO:0009056, GO:0009628, GO:0009651, GO:0009719, GO:0009725, GO:0009987, GO:0010033, GO:0015925, GO:0015926, GO:0016143, GO:0016145, GO:0016787, GO:0016798, GO:0019137, GO:0019748, GO:0019757, GO:0019759, GO:…	Ko00460
	OG0000250	evm.model.HiC_scaffold_9.634	Belongs to the glycosyl hydrolase 1 family	GO:0003674, GO:0003824, GO:0004553, GO:0005975, GO:0008150, GO:0008152, GO:0008422, GO:0015926, GO:0016787, GO:0016798, GO:0044238, GO:0071704, GO:0102483, GO:1901135, GO:1901657	Ko00460
	OG0000250	evm.model.HiC_scaffold_9.635	Belongs to the glycosyl hydrolase 1 family	GO:0003674, GO:0003824, GO:0004338, GO:0004553, GO:0004565, GO:0005575, GO:0005576, GO:0005975, GO:0006082, GO:0006790, GO:0006807, GO:0006950, GO:0006970, GO:0008150, GO:0008152, GO:0008422, GO:0009056, GO:0009628, GO:0009651, GO:0009719, GO:0009725, GO:0009987, GO:0010033, GO:0015925, GO:0015926, GO:0016143, GO:0016145, GO:0016787, GO:0016798, GO:0019137, GO:0019748, GO:0019757, GO:0019759, GO:…	Ko00460
	OG0000250	evm.model.HiC_scaffold_9.637	Belongs to the glycosyl hydrolase 1 family	GO:0003674, GO:0003824, GO:0004553, GO:0005975, GO:0008150, GO:0008152, GO:0008422, GO:0015926, GO:0016787, GO:0016798, GO:0044238, GO:0071704, GO:0102483, GO:1901135, GO:1901657	Ko00460
	OG0000804	evm.model.HiC_scaffold_6.342	Belongs to the glycosyl hydrolase 17 family	GO:0001871, GO:0003674, GO:0003824, GO:0004553, GO:0005488, GO:0005575, GO:0005623, GO:0005886, GO:0005975, GO:0006950, GO:0006952, GO:0008150, GO:0008152, GO:0008422, GO:0009607, GO:0015926, GO:0016020, GO:0016787, GO:0016798, GO:0030246, GO:0030247, GO:0031224, GO:0031225, GO:0031226, GO:0042973, GO:0044238, GO:0044425, GO:0044459, GO:0044464, GO:0046658, GO:0050896, GO:0071704, GO:0071944
	OG0001980	evm.model.HiC_scaffold_6.348	Belongs to the glycosyl hydrolase 17 family	GO:0001871, GO:0003674, GO:0003824, GO:0004553, GO:0005488, GO:0005575, GO:0005623, GO:0005886, GO:0005975, GO:0006950, GO:0006952, GO:0008150, GO:0008152, GO:0008422, GO:0009607, GO:0015926, GO:0016020, GO:0016787, GO:0016798, GO:0030246, GO:0030247, GO:0031224, GO:0031225, GO:0031226, GO:0042973, GO:0044238, GO:0044425, GO:0044459, GO:0044464, GO:0046658, GO:0050896, GO:0071704, GO:0071944
	OG0001980	evm.model.HiC_scaffold_6.350	Belongs to the glycosyl hydrolase 17 family	GO:0001871, GO:0003674, GO:0003824, GO:0004553, GO:0005488, GO:0005575, GO:0005623, GO:0005886, GO:0005975, GO:0006950, GO:0006952, GO:0008150, GO:0008152, GO:0008422, GO:0009607, GO:0015926, GO:0016020, GO:0016787, GO:0016798, GO:0030246, GO:0030247, GO:0031224, GO:0031225, GO:0031226, GO:0042973, GO:0044238, GO:0044425, GO:0044459, GO:0044464, GO:0046658, GO:0050896, GO:0071704, GO:0071944
	OG0000364	evm.model.HiC_scaffold_1.1983	Belongs to the glycosyl hydrolase 18 family		Ko00520
	OG0000364	evm.model.HiC_scaffold_1.1997	Belongs to the glycosyl hydrolase 18 family		Ko00520
	OG0000364	evm.model.HiC_scaffold_1.3286	Belongs to the glycosyl hydrolase 18 family		Ko00520
	OG0000364	evm.model.HiC_scaffold_5.3339	Belongs to the glycosyl hydrolase 18 family	GO:0000272, GO:0003674, GO:0003796, GO:0003824, GO:0004553, GO:0004568, GO:0005575, GO:0005622, GO:0005623, GO:0005737, GO:0005773, GO:0005975, GO:0005976, GO:0006022, GO:0006026, GO:0006030, GO:0006032, GO:0006040, GO:0006807, GO:0008150, GO:0008152, GO:0009056, GO:0009057, GO:0009987, GO:0016052, GO:0016787, GO:0016798, GO:0017144, GO:0042737, GO:0043170, GO:0043226, GO:0043227, GO:0043229, GO:…	Ko00520
	OG0000364	evm.model.HiC_scaffold_5.3340	Belongs to the glycosyl hydrolase 18 family	GO:0000272, GO:0003674, GO:0003796, GO:0003824, GO:0004553, GO:0004568, GO:0005575, GO:0005622, GO:0005623, GO:0005737, GO:0005773, GO:0005975, GO:0005976, GO:0006022, GO:0006026, GO:0006030, GO:0006032, GO:0006040, GO:0006807, GO:0008150, GO:0008152, GO:0009056, GO:0009057, GO:0009987, GO:0016052, GO:0016787, GO:0016798, GO:0017144, GO:0042737, GO:0043170, GO:0043226, GO:0043227, GO:0043229, GO:…	Ko00520
	OG0000364	evm.model.HiC_scaffold_5.3342	Belongs to the glycosyl hydrolase 18 family	GO:0000272, GO:0003674, GO:0003824, GO:0004553, GO:0004568, GO:0005575, GO:0005576, GO:0005615, GO:0005975, GO:0005976, GO:0006022, GO:0006026, GO:0006030, GO:0006032, GO:0006040, GO:0006807, GO:0008150, GO:0008152, GO:0009056, GO:0009057, GO:0009987, GO:0016052, GO:0016787, GO:0016798, GO:0017144, GO:0042737, GO:0043170, GO:0044237, GO:0044238, GO:0044248, GO:0044421, GO:0046348, GO:0071704, GO:…	Ko00520
	OG0000364	evm.model.HiC_scaffold_5.3343	Belongs to the glycosyl hydrolase 18 family	GO:0000272, GO:0003674, GO:0003824, GO:0004553, GO:0004568, GO:0005575, GO:0005576, GO:0005615, GO:0005975, GO:0005976, GO:0006022, GO:0006026, GO:0006030, GO:0006032, GO:0006040, GO:0006807, GO:0008150, GO:0008152, GO:0009056, GO:0009057, GO:0009987, GO:0016052, GO:0016787, GO:0016798, GO:0017144, GO:0042737, GO:0043170, GO:0044237, GO:0044238, GO:0044248, GO:0044421, GO:0046348, GO:0071704, GO:…	Ko00520
	OG0000364	evm.model.HiC_scaffold_5.3345	Belongs to the glycosyl hydrolase 18 family	GO:0000272, GO:0003674, GO:0003824, GO:0004553, GO:0004568, GO:0005575, GO:0005576, GO:0005615, GO:0005975, GO:0005976, GO:0006022, GO:0006026, GO:0006030, GO:0006032, GO:0006040, GO:0006807, GO:0008150, GO:0008152, GO:0009056, GO:0009057, GO:0009987, GO:0016052, GO:0016787, GO:0016798, GO:0017144, GO:0042737, GO:0043170, GO:0044237, GO:0044238, GO:0044248, GO:0044421, GO:0046348, GO:0071704, GO:…	Ko00520
	OG0000364	evm.model.HiC_scaffold_5.3346	Belongs to the glycosyl hydrolase 18 family	GO:0000272, GO:0003674, GO:0003824, GO:0004553, GO:0004568, GO:0005575, GO:0005576, GO:0005615, GO:0005975, GO:0005976, GO:0006022, GO:0006026, GO:0006030, GO:0006032, GO:0006040, GO:0006807, GO:0008150, GO:0008152, GO:0009056, GO:0009057, GO:0009987, GO:0016052, GO:0016787, GO:0016798, GO:0017144, GO:0042737, GO:0043170, GO:0044237, GO:0044238, GO:0044248, GO:0044421, GO:0046348, GO:0071704, GO:…	Ko00520
	OG0000364	evm.model.HiC_scaffold_5.3348	Belongs to the glycosyl hydrolase 18 family	GO:0000272, GO:0003674, GO:0003824, GO:0004553, GO:0004568, GO:0005575, GO:0005576, GO:0005615, GO:0005975, GO:0005976, GO:0006022, GO:0006026, GO:0006030, GO:0006032, GO:0006040, GO:0006807, GO:0008150, GO:0008152, GO:0009056, GO:0009057, GO:0009987, GO:0016052, GO:0016787, GO:0016798, GO:0017144, GO:0042737, GO:0043170, GO:0044237, GO:0044238, GO:0044248, GO:0044421, GO:0046348, GO:0071704, GO:…	Ko00520
	OG0000364	evm.model.HiC_scaffold_5.3351	Belongs to the glycosyl hydrolase 18 family	GO:0000272, GO:0003674, GO:0003824, GO:0004553, GO:0004568, GO:0005575, GO:0005576, GO:0005615, GO:0005975, GO:0005976, GO:0006022, GO:0006026, GO:0006030, GO:0006032, GO:0006040, GO:0006807, GO:0008150, GO:0008152, GO:0009056, GO:0009057, GO:0009987, GO:0016052, GO:0016787, GO:0016798, GO:0017144, GO:0042737, GO:0043170, GO:0044237, GO:0044238, GO:0044248, GO:0044421, GO:0046348, GO:0071704, GO:…	Ko00520
	OG0000364	evm.model.HiC_scaffold_5.3352	Belongs to the glycosyl hydrolase 18 family	GO:0000272, GO:0003674, GO:0003824, GO:0004553, GO:0004568, GO:0005575, GO:0005576, GO:0005615, GO:0005975, GO:0005976, GO:0006022, GO:0006026, GO:0006030, GO:0006032, GO:0006040, GO:0006807, GO:0008150, GO:0008152, GO:0009056, GO:0009057, GO:0009987, GO:0016052, GO:0016787, GO:0016798, GO:0017144, GO:0042737, GO:0043170, GO:0044237, GO:0044238, GO:0044248, GO:0044421, GO:0046348, GO:0071704, GO:…	Ko00520
	OG0000364	evm.model.HiC_scaffold_6.2285	Belongs to the glycosyl hydrolase 18 family		Ko00520
	OG0001326	evm.model.HiC_scaffold_9.2575	Belongs to the glycosyl hydrolase 18 family
	OG0001326	evm.model.HiC_scaffold_9.2577	Belongs to the glycosyl hydrolase 18 family
	OG0000074	evm.model.HiC_scaffold_1.341	Belongs to the glycosyl hydrolase 28 family	GO:0003674, GO:0003824, GO:0004553, GO:0004650, GO:0005575, GO:0005576, GO:0005618, GO:0005623, GO:0005975, GO:0008150, GO:0008152, GO:0009987, GO:0016043, GO:0016787, GO:0016798, GO:0030312, GO:0044238, GO:0044464, GO:0045229, GO:0047911, GO:0071554, GO:0071555, GO:0071704, GO:0071840, GO:0071944
	OG0000074	evm.model.HiC_scaffold_1.342	Belongs to the glycosyl hydrolase 28 family	GO:0003674, GO:0003824, GO:0004553, GO:0004650, GO:0005575, GO:0005576, GO:0005618, GO:0005623, GO:0005975, GO:0008150, GO:0008152, GO:0009987, GO:0016043, GO:0016787, GO:0016798, GO:0030312, GO:0044238, GO:0044464, GO:0045229, GO:0047911, GO:0071554, GO:0071555, GO:0071704, GO:0071840, GO:0071944
	OG0000074	evm.model.HiC_scaffold_1.343	Belongs to the glycosyl hydrolase 28 family	GO:0003674, GO:0003824, GO:0004553, GO:0004650, GO:0005575, GO:0005576, GO:0005618, GO:0005623, GO:0005975, GO:0008150, GO:0008152, GO:0009987, GO:0016043, GO:0016787, GO:0016798, GO:0030312, GO:0044238, GO:0044464, GO:0045229, GO:0047911, GO:0071554, GO:0071555, GO:0071704, GO:0071840, GO:0071944
	OG0000074	evm.model.HiC_scaffold_1.2658	Belongs to the glycosyl hydrolase 28 family	GO:0003674, GO:0003824, GO:0004553, GO:0004650, GO:0005575, GO:0005576, GO:0005618, GO:0005623, GO:0005975, GO:0008150, GO:0008152, GO:0009987, GO:0016043, GO:0016787, GO:0016798, GO:0030312, GO:0044238, GO:0044464, GO:0045229, GO:0047911, GO:0071554, GO:0071555, GO:0071704, GO:0071840, GO:0071944
	OG0000074	evm.model.HiC_scaffold_10.2310	Belongs to the glycosyl hydrolase 28 family	GO:0003674, GO:0003824, GO:0004553, GO:0004650, GO:0005575, GO:0005576, GO:0005618, GO:0005623, GO:0005975, GO:0008150, GO:0008152, GO:0009987, GO:0016043, GO:0016787, GO:0016798, GO:0030312, GO:0044238, GO:0044464, GO:0045229, GO:0047911, GO:0071554, GO:0071555, GO:0071704, GO:0071840, GO:0071944
	OG0000074	evm.model.HiC_scaffold_10.2311	Belongs to the glycosyl hydrolase 28 family	GO:0003674, GO:0003824, GO:0004553, GO:0004650, GO:0005575, GO:0005576, GO:0005618, GO:0005623, GO:0005975, GO:0008150, GO:0008152, GO:0009987, GO:0016043, GO:0016787, GO:0016798, GO:0030312, GO:0044238, GO:0044464, GO:0045229, GO:0047911, GO:0071554, GO:0071555, GO:0071704, GO:0071840, GO:0071944
	OG0000074	evm.model.HiC_scaffold_10.3766	Belongs to the glycosyl hydrolase 28 family	GO:0000272, GO:0003674, GO:0003824, GO:0004553, GO:0004650, GO:0005488, GO:0005575, GO:0005576, GO:0005618, GO:0005623, GO:0005975, GO:0005976, GO:0008150, GO:0008152, GO:0009056, GO:0009057, GO:0009987, GO:0010393, GO:0016043, GO:0016052, GO:0016787, GO:0016798, GO:0017144, GO:0019863, GO:0019865, GO:0030312, GO:0042737, GO:0043170, GO:0044237, GO:0044238, GO:0044248, GO:0044464, GO:0044877, GO:…
	OG0000074	evm.model.HiC_scaffold_2.1010	Belongs to the glycosyl hydrolase 28 family	GO:0003674, GO:0003824, GO:0004553, GO:0004650, GO:0005575, GO:0005576, GO:0005618, GO:0005623, GO:0005975, GO:0008150, GO:0008152, GO:0009987, GO:0016043, GO:0016787, GO:0016798, GO:0030312, GO:0044238, GO:0044464, GO:0045229, GO:0047911, GO:0071554, GO:0071555, GO:0071704, GO:0071840, GO:0071944
	OG0000074	evm.model.HiC_scaffold_2.2119	Belongs to the glycosyl hydrolase 28 family	GO:0003674, GO:0003824, GO:0004553, GO:0004650, GO:0005575, GO:0005576, GO:0005618, GO:0005623, GO:0005975, GO:0008150, GO:0008152, GO:0009987, GO:0016043, GO:0016787, GO:0016798, GO:0030312, GO:0044238, GO:0044464, GO:0045229, GO:0047911, GO:0071554, GO:0071555, GO:0071704, GO:0071840, GO:0071944
	OG0000074	evm.model.HiC_scaffold_2.2438	Belongs to the glycosyl hydrolase 28 family	GO:0003674, GO:0003824, GO:0004553, GO:0004650, GO:0005575, GO:0005576, GO:0005618, GO:0005623, GO:0005975, GO:0008150, GO:0008152, GO:0009987, GO:0016043, GO:0016787, GO:0016798, GO:0030312, GO:0044238, GO:0044464, GO:0045229, GO:0047911, GO:0071554, GO:0071555, GO:0071704, GO:0071840, GO:0071944
	OG0000074	evm.model.HiC_scaffold_3.3549	Belongs to the glycosyl hydrolase 28 family	GO:0003674, GO:0003824, GO:0004553, GO:0004650, GO:0005575, GO:0005576, GO:0005618, GO:0005623, GO:0005975, GO:0008150, GO:0008152, GO:0009987, GO:0016043, GO:0016787, GO:0016798, GO:0030312, GO:0044238, GO:0044464, GO:0045229, GO:0047911, GO:0071554, GO:0071555, GO:0071704, GO:0071840, GO:0071944
	OG0000074	evm.model.HiC_scaffold_8.901	Belongs to the glycosyl hydrolase 28 family	GO:0003674, GO:0003824, GO:0004553, GO:0004650, GO:0005575, GO:0005576, GO:0005618, GO:0005623, GO:0005975, GO:0008150, GO:0008152, GO:0009987, GO:0016043, GO:0016787, GO:0016798, GO:0030312, GO:0044238, GO:0044464, GO:0045229, GO:0047911, GO:0071554, GO:0071555, GO:0071704, GO:0071840, GO:0071944
	OG0000074	evm.model.HiC_scaffold_8.902	Belongs to the glycosyl hydrolase 28 family	GO:0003674, GO:0003824, GO:0004553, GO:0004650, GO:0005575, GO:0005576, GO:0005618, GO:0005623, GO:0005975, GO:0008150, GO:0008152, GO:0009987, GO:0016043, GO:0016787, GO:0016798, GO:0030312, GO:0044238, GO:0044464, GO:0045229, GO:0047911, GO:0071554, GO:0071555, GO:0071704, GO:0071840, GO:0071944
	OG0000074	evm.model.HiC_scaffold_8.1535	Belongs to the glycosyl hydrolase 28 family	GO:0003674, GO:0003824, GO:0004553, GO:0004650, GO:0005575, GO:0005576, GO:0005618, GO:0005623, GO:0005975, GO:0008150, GO:0008152, GO:0009987, GO:0016043, GO:0016787, GO:0016798, GO:0030312, GO:0044238, GO:0044464, GO:0045229, GO:0047911, GO:0071554, GO:0071555, GO:0071704, GO:0071840, GO:0071944
	OG0000074	evm.model.HiC_scaffold_8.1536	Belongs to the glycosyl hydrolase 28 family	GO:0003674, GO:0003824, GO:0004553, GO:0004650, GO:0005575, GO:0005576, GO:0005618, GO:0005623, GO:0005975, GO:0008150, GO:0008152, GO:0009987, GO:0016043, GO:0016787, GO:0016798, GO:0030312, GO:0044238, GO:0044464, GO:0045229, GO:0047911, GO:0071554, GO:0071555, GO:0071704, GO:0071840, GO:0071944
	OG0000074	evm.model.HiC_scaffold_8.1538	Belongs to the glycosyl hydrolase 28 family	GO:0003674, GO:0003824, GO:0004553, GO:0004650, GO:0005575, GO:0005576, GO:0005618, GO:0005623, GO:0005975, GO:0008150, GO:0008152, GO:0009987, GO:0016043, GO:0016787, GO:0016798, GO:0030312, GO:0044238, GO:0044464, GO:0045229, GO:0047911, GO:0071554, GO:0071555, GO:0071704, GO:0071840, GO:0071944
	OG0000074	evm.model.HiC_scaffold_8.1539	Belongs to the glycosyl hydrolase 28 family	GO:0003674, GO:0003824, GO:0004553, GO:0004650, GO:0005575, GO:0005576, GO:0005618, GO:0005623, GO:0005975, GO:0008150, GO:0008152, GO:0009987, GO:0016043, GO:0016787, GO:0016798, GO:0030312, GO:0044238, GO:0044464, GO:0045229, GO:0047911, GO:0071554, GO:0071555, GO:0071704, GO:0071840, GO:0071944
	OG0000074	evm.model.HiC_scaffold_8.1541	Belongs to the glycosyl hydrolase 28 family	GO:0003674, GO:0003824, GO:0004553, GO:0004650, GO:0005575, GO:0005576, GO:0005618, GO:0005623, GO:0005975, GO:0008150, GO:0008152, GO:0009987, GO:0016043, GO:0016787, GO:0016798, GO:0030312, GO:0044238, GO:0044464, GO:0045229, GO:0047911, GO:0071554, GO:0071555, GO:0071704, GO:0071840, GO:0071944
	OG0020011	evm.model.HiC_scaffold_1.5142	Belongs to the glycosyl hydrolase 31 family	GO:0000023, GO:0003674, GO:0003824, GO:0004553, GO:0004558, GO:0005488, GO:0005975, GO:0005984, GO:0008150, GO:0008152, GO:0009311, GO:0009987, GO:0015926, GO:0016787, GO:0016798, GO:0030246, GO:0032450, GO:0044237, GO:0044238, GO:0044262, GO:0071704, GO:0090599	Ko00052
	OG0020011	evm.model.HiC_scaffold_1.5148	Belongs to the glycosyl hydrolase 31 family	GO:0000023, GO:0003674, GO:0003824, GO:0004553, GO:0004558, GO:0005488, GO:0005975, GO:0005984, GO:0008150, GO:0008152, GO:0009311, GO:0009987, GO:0015926, GO:0016787, GO:0016798, GO:0030246, GO:0032450, GO:0044237, GO:0044238, GO:0044262, GO:0071704, GO:0090599	Ko00052
	OG0001171	evm.model.HiC_scaffold_4.1002	Belongs to the glycosyl hydrolase 47 family	GO:0000139, GO:0003674, GO:0003824, GO:0004553, GO:0004559, GO:0004571, GO:0005488, GO:0005509, GO:0005575, GO:0005622, GO:0005623, GO:0005737, GO:0005768, GO:0005783, GO:0005794, GO:0005802, GO:0006464, GO:0006486, GO:0006491, GO:0006807, GO:0008150, GO:0008152, GO:0009058, GO:0009059, GO:0009100, GO:0009101, GO:0009987, GO:0012505, GO:0015923, GO:0015924, GO:0016020, GO:0016021, GO:0016787, GO:…
	OG0016939	evm.model.HiC_scaffold_4.5037	Belongs to the glycosyl hydrolase 9 (cellulase E) family	GO:0000272, GO:0003674, GO:0003824, GO:0004553, GO:0005575, GO:0005975, GO:0005976, GO:0006073, GO:0008150, GO:0008152, GO:0008810, GO:0009056, GO:0009057, GO:0009251, GO:0009987, GO:0016020, GO:0016021, GO:0016043, GO:0016052, GO:0016787, GO:0016798, GO:0030243, GO:0030245, GO:0031224, GO:0043170, GO:0044042, GO:0044237, GO:0044238, GO:0044247, GO:0044248, GO:0044260, GO:0044262, GO:0044264, GO:…
	OG0001462	evm.model.HiC_scaffold_11.2668	Belongs to the glycosyltransferase 2 family	GO:0000139, GO:0000271, GO:0000278, GO:0000281, GO:0000910, GO:0003674, GO:0003824, GO:0005575, GO:0005622, GO:0005623, GO:0005737, GO:0005794, GO:0005886, GO:0005975, GO:0005976, GO:0006073, GO:0007049, GO:0008150, GO:0008152, GO:0008194, GO:0009058, GO:0009059, GO:0009250, GO:0009832, GO:0009833, GO:0009987, GO:0012505, GO:0016020, GO:0016021, GO:0016043, GO:0016051, GO:0016740, GO:0016757, GO:…
	OG0001462	evm.model.HiC_scaffold_11.2669	Belongs to the glycosyltransferase 2 family	GO:0000139, GO:0000271, GO:0000278, GO:0000281, GO:0000910, GO:0003674, GO:0003824, GO:0005575, GO:0005622, GO:0005623, GO:0005737, GO:0005794, GO:0005886, GO:0005975, GO:0005976, GO:0006073, GO:0007049, GO:0008150, GO:0008152, GO:0008194, GO:0009058, GO:0009059, GO:0009250, GO:0009832, GO:0009833, GO:0009987, GO:0012505, GO:0016020, GO:0016021, GO:0016043, GO:0016051, GO:0016740, GO:0016757, GO:…
	OG0001462	evm.model.HiC_scaffold_11.2671	Belongs to the glycosyltransferase 2 family	GO:0000139, GO:0000271, GO:0000278, GO:0000281, GO:0000910, GO:0003674, GO:0003824, GO:0005575, GO:0005622, GO:0005623, GO:0005737, GO:0005794, GO:0005886, GO:0005975, GO:0005976, GO:0006073, GO:0007049, GO:0008150, GO:0008152, GO:0008194, GO:0009058, GO:0009059, GO:0009250, GO:0009832, GO:0009833, GO:0009987, GO:0012505, GO:0016020, GO:0016021, GO:0016043, GO:0016051, GO:0016740, GO:0016757, GO:…
	OG0000690	evm.model.HiC_scaffold_3.1395	Belongs to the glycosyltransferase 2 family	GO:0000139, GO:0000271, GO:0000278, GO:0000281, GO:0000910, GO:0003674, GO:0003824, GO:0005575, GO:0005622, GO:0005623, GO:0005737, GO:0005783, GO:0005794, GO:0005886, GO:0005975, GO:0005976, GO:0006073, GO:0007049, GO:0008150, GO:0008152, GO:0008194, GO:0009058, GO:0009059, GO:0009250, GO:0009832, GO:0009833, GO:0009987, GO:0012505, GO:0016020, GO:0016021, GO:0016043, GO:0016051, GO:0016740, GO:…
	OG0000690	evm.model.HiC_scaffold_3.1396	Belongs to the glycosyltransferase 2 family	GO:0000139, GO:0000271, GO:0000278, GO:0000281, GO:0000910, GO:0003674, GO:0003824, GO:0005575, GO:0005622, GO:0005623, GO:0005737, GO:0005783, GO:0005794, GO:0005886, GO:0005975, GO:0005976, GO:0006073, GO:0007049, GO:0008150, GO:0008152, GO:0008194, GO:0009058, GO:0009059, GO:0009250, GO:0009832, GO:0009833, GO:0009987, GO:0012505, GO:0016020, GO:0016021, GO:0016043, GO:0016051, GO:0016740, GO:…
	OG0000690	evm.model.HiC_scaffold_3.1399	Belongs to the glycosyltransferase 2 family	GO:0000139, GO:0000271, GO:0000278, GO:0000281, GO:0000910, GO:0003674, GO:0003824, GO:0005575, GO:0005622, GO:0005623, GO:0005737, GO:0005783, GO:0005794, GO:0005886, GO:0005975, GO:0005976, GO:0006073, GO:0007049, GO:0008150, GO:0008152, GO:0008194, GO:0009058, GO:0009059, GO:0009250, GO:0009832, GO:0009833, GO:0009987, GO:0012505, GO:0016020, GO:0016021, GO:0016043, GO:0016051, GO:0016740, GO:…
	OG0000690	evm.model.HiC_scaffold_3.1403	Belongs to the glycosyltransferase 2 family	GO:0000139, GO:0000271, GO:0000278, GO:0000281, GO:0000910, GO:0003674, GO:0003824, GO:0005575, GO:0005622, GO:0005623, GO:0005737, GO:0005783, GO:0005794, GO:0005886, GO:0005975, GO:0005976, GO:0006073, GO:0007049, GO:0008150, GO:0008152, GO:0008194, GO:0009058, GO:0009059, GO:0009250, GO:0009832, GO:0009833, GO:0009987, GO:0012505, GO:0016020, GO:0016021, GO:0016043, GO:0016051, GO:0016740, GO:…
	OG0000690	evm.model.HiC_scaffold_3.1405	Belongs to the glycosyltransferase 2 family	GO:0000139, GO:0000271, GO:0000278, GO:0000281, GO:0000910, GO:0003674, GO:0003824, GO:0005575, GO:0005622, GO:0005623, GO:0005737, GO:0005783, GO:0005794, GO:0005886, GO:0005975, GO:0005976, GO:0006073, GO:0007049, GO:0008150, GO:0008152, GO:0008194, GO:0009058, GO:0009059, GO:0009250, GO:0009832, GO:0009833, GO:0009987, GO:0012505, GO:0016020, GO:0016021, GO:0016043, GO:0016051, GO:0016740, GO:…
	OG0000690	evm.model.HiC_scaffold_3.1408	Belongs to the glycosyltransferase 2 family	GO:0000139, GO:0000271, GO:0000278, GO:0000281, GO:0000910, GO:0003674, GO:0003824, GO:0005575, GO:0005622, GO:0005623, GO:0005737, GO:0005783, GO:0005794, GO:0005886, GO:0005975, GO:0005976, GO:0006073, GO:0007049, GO:0008150, GO:0008152, GO:0008194, GO:0009058, GO:0009059, GO:0009250, GO:0009832, GO:0009833, GO:0009987, GO:0012505, GO:0016020, GO:0016021, GO:0016043, GO:0016051, GO:0016740, GO:…
	OG0007306	evm.model.HiC_scaffold_4.4711	Belongs to the glycosyltransferase 2 family	GO:0000139, GO:0000271, GO:0000278, GO:0000281, GO:0000910, GO:0003674, GO:0003824, GO:0005575, GO:0005622, GO:0005623, GO:0005737, GO:0005794, GO:0005886, GO:0005975, GO:0005976, GO:0006073, GO:0007049, GO:0008150, GO:0008152, GO:0008194, GO:0009058, GO:0009059, GO:0009250, GO:0009832, GO:0009833, GO:0009987, GO:0012505, GO:0016020, GO:0016021, GO:0016043, GO:0016051, GO:0016740, GO:0016757, GO:…
	OG0000766	evm.model.HiC_scaffold_4.4712	Belongs to the glycosyltransferase 2 family	GO:0000139, GO:0000271, GO:0000278, GO:0000281, GO:0000910, GO:0003674, GO:0003824, GO:0005575, GO:0005622, GO:0005623, GO:0005737, GO:0005794, GO:0005886, GO:0005975, GO:0005976, GO:0006073, GO:0007049, GO:0008150, GO:0008152, GO:0008194, GO:0009058, GO:0009059, GO:0009250, GO:0009832, GO:0009833, GO:0009987, GO:0012505, GO:0016020, GO:0016021, GO:0016043, GO:0016051, GO:0016740, GO:0016757, GO:…
	OG0007306	evm.model.HiC_scaffold_4.4713	Belongs to the glycosyltransferase 2 family	GO:0000139, GO:0000271, GO:0000278, GO:0000281, GO:0000910, GO:0003674, GO:0003824, GO:0005575, GO:0005622, GO:0005623, GO:0005737, GO:0005794, GO:0005886, GO:0005975, GO:0005976, GO:0006073, GO:0007049, GO:0008150, GO:0008152, GO:0008194, GO:0009058, GO:0009059, GO:0009250, GO:0009832, GO:0009833, GO:0009987, GO:0012505, GO:0016020, GO:0016021, GO:0016043, GO:0016051, GO:0016740, GO:0016757, GO:…
	OG0000766	evm.model.HiC_scaffold_4.4714	Belongs to the glycosyltransferase 2 family	GO:0000139, GO:0000271, GO:0000278, GO:0000281, GO:0000910, GO:0003674, GO:0003824, GO:0005575, GO:0005622, GO:0005623, GO:0005737, GO:0005794, GO:0005886, GO:0005975, GO:0005976, GO:0006073, GO:0007049, GO:0008150, GO:0008152, GO:0008194, GO:0009058, GO:0009059, GO:0009250, GO:0009832, GO:0009833, GO:0009987, GO:0012505, GO:0016020, GO:0016021, GO:0016043, GO:0016051, GO:0016740, GO:0016757, GO:…
	OG0007306	evm.model.HiC_scaffold_4.4715	Belongs to the glycosyltransferase 2 family	GO:0000139, GO:0000271, GO:0000278, GO:0000281, GO:0000910, GO:0003674, GO:0003824, GO:0005575, GO:0005622, GO:0005623, GO:0005737, GO:0005794, GO:0005886, GO:0005975, GO:0005976, GO:0006073, GO:0007049, GO:0008150, GO:0008152, GO:0008194, GO:0009058, GO:0009059, GO:0009250, GO:0009832, GO:0009833, GO:0009987, GO:0012505, GO:0016020, GO:0016021, GO:0016043, GO:0016051, GO:0016740, GO:0016757, GO:…
	OG0000766	evm.model.HiC_scaffold_4.4717	Belongs to the glycosyltransferase 2 family	GO:0000139, GO:0000271, GO:0000278, GO:0000281, GO:0000910, GO:0003674, GO:0003824, GO:0005575, GO:0005622, GO:0005623, GO:0005737, GO:0005794, GO:0005886, GO:0005975, GO:0005976, GO:0006073, GO:0007049, GO:0008150, GO:0008152, GO:0008194, GO:0009058, GO:0009059, GO:0009250, GO:0009832, GO:0009833, GO:0009987, GO:0012505, GO:0016020, GO:0016021, GO:0016043, GO:0016051, GO:0016740, GO:0016757, GO:…
	OG0000766	evm.model.HiC_scaffold_4.4723	Belongs to the glycosyltransferase 2 family	GO:0000139, GO:0000271, GO:0000278, GO:0000281, GO:0000910, GO:0003674, GO:0003824, GO:0005575, GO:0005622, GO:0005623, GO:0005737, GO:0005794, GO:0005886, GO:0005975, GO:0005976, GO:0006073, GO:0007049, GO:0008150, GO:0008152, GO:0008194, GO:0009058, GO:0009059, GO:0009250, GO:0009832, GO:0009833, GO:0009987, GO:0012505, GO:0016020, GO:0016021, GO:0016043, GO:0016051, GO:0016740, GO:0016757, GO:…
	OG0000951	evm.model.HiC_scaffold_8.304	Belongs to the glycosyltransferase 2 family	GO:0000139, GO:0000271, GO:0000278, GO:0000281, GO:0000910, GO:0003674, GO:0003824, GO:0005575, GO:0005622, GO:0005623, GO:0005737, GO:0005783, GO:0005794, GO:0005886, GO:0005975, GO:0005976, GO:0006073, GO:0007049, GO:0008150, GO:0008152, GO:0008194, GO:0009058, GO:0009059, GO:0009250, GO:0009832, GO:0009833, GO:0009987, GO:0012505, GO:0016020, GO:0016021, GO:0016043, GO:0016051, GO:0016740, GO:…
	OG0000951	evm.model.HiC_scaffold_8.306	Belongs to the glycosyltransferase 2 family	GO:0000139, GO:0000271, GO:0000278, GO:0000281, GO:0000910, GO:0003674, GO:0003824, GO:0005575, GO:0005622, GO:0005623, GO:0005737, GO:0005783, GO:0005794, GO:0005886, GO:0005975, GO:0005976, GO:0006073, GO:0007049, GO:0008150, GO:0008152, GO:0008194, GO:0009058, GO:0009059, GO:0009250, GO:0009832, GO:0009833, GO:0009987, GO:0012505, GO:0016020, GO:0016021, GO:0016043, GO:0016051, GO:0016740, GO:…
	OG0000951	evm.model.HiC_scaffold_8.309	Belongs to the glycosyltransferase 2 family	GO:0000139, GO:0000271, GO:0000278, GO:0000281, GO:0000910, GO:0003674, GO:0003824, GO:0005575, GO:0005622, GO:0005623, GO:0005737, GO:0005783, GO:0005794, GO:0005886, GO:0005975, GO:0005976, GO:0006073, GO:0007049, GO:0008150, GO:0008152, GO:0008194, GO:0009058, GO:0009059, GO:0009250, GO:0009832, GO:0009833, GO:0009987, GO:0012505, GO:0016020, GO:0016021, GO:0016043, GO:0016051, GO:0016740, GO:…
	OG0004059	evm.model.HiC_scaffold_8.310	Belongs to the glycosyltransferase 2 family
	OG0004059	evm.model.HiC_scaffold_8.316	Belongs to the glycosyltransferase 2 family	GO:0000139, GO:0000271, GO:0000278, GO:0000281, GO:0000910, GO:0003674, GO:0003824, GO:0005575, GO:0005622, GO:0005623, GO:0005737, GO:0005783, GO:0005794, GO:0005886, GO:0005975, GO:0005976, GO:0006073, GO:0007049, GO:0008150, GO:0008152, GO:0008194, GO:0009058, GO:0009059, GO:0009250, GO:0009832, GO:0009833, GO:0009987, GO:0012505, GO:0016020, GO:0016021, GO:0016043, GO:0016051, GO:0016740, GO:…
	OG0000200	evm.model.HiC_scaffold_3.360	Belongs to the glycosyltransferase 2 family. Plant cellulose synthase subfamily	GO:0000271, GO:0000278, GO:0000281, GO:0000910, GO:0003674, GO:0003824, GO:0005488, GO:0005575, GO:0005622, GO:0005623, GO:0005737, GO:0005768, GO:0005794, GO:0005802, GO:0005886, GO:0005911, GO:0005975, GO:0005976, GO:0006073, GO:0006950, GO:0006952, GO:0007049, GO:0008150, GO:0008152, GO:0008194, GO:0009058, GO:0009059, GO:0009250, GO:0009506, GO:0009832, GO:0009833, GO:0009834, GO:0009987, GO:…
	OG0001577	evm.model.HiC_scaffold_10.153	Belongs to the GroES chaperonin family	GO:0000166, GO:0003674, GO:0005488, GO:0005507, GO:0005515, GO:0005524, GO:0005575, GO:0005576, GO:0005622, GO:0005623, GO:0005737, GO:0005739, GO:0005759, GO:0006457, GO:0006458, GO:0006950, GO:0006986, GO:0008144, GO:0008150, GO:0009266, GO:0009409, GO:0009507, GO:0009526, GO:0009532, GO:0009534, GO:0009535, GO:0009536, GO:0009570, GO:0009579, GO:0009628, GO:0009787, GO:0009788, GO:0009893, GO:…
	OG0001577	evm.model.HiC_scaffold_10.155	Belongs to the GroES chaperonin family
	OG0001884	evm.model.HiC_scaffold_11.2278	Belongs to the GST superfamily
	OG0001884	evm.model.HiC_scaffold_11.2279	Belongs to the GST superfamily
	OG0001884	evm.model.HiC_scaffold_11.2280	Belongs to the GST superfamily
	OG0000599	evm.model.HiC_scaffold_6.1697	Belongs to the GST superfamily	GO:0001101, GO:0003674, GO:0003824, GO:0004364, GO:0005575, GO:0005622, GO:0005623, GO:0005737, GO:0005829, GO:0006518, GO:0006575, GO:0006749, GO:0006790, GO:0006807, GO:0006950, GO:0008150, GO:0008152, GO:0009056, GO:0009266, GO:0009404, GO:0009407, GO:0009408, GO:0009628, GO:0009636, GO:0009719, GO:0009725, GO:0009733, GO:0009735, GO:0009737, GO:0009739, GO:0009987, GO:0010033, GO:0010035, GO:…
	OG0000599	evm.model.HiC_scaffold_6.1698	Belongs to the GST superfamily	GO:0001101, GO:0003674, GO:0003824, GO:0004364, GO:0005575, GO:0005622, GO:0005623, GO:0005737, GO:0005829, GO:0006518, GO:0006575, GO:0006749, GO:0006790, GO:0006807, GO:0006950, GO:0008150, GO:0008152, GO:0009056, GO:0009266, GO:0009404, GO:0009407, GO:0009408, GO:0009628, GO:0009636, GO:0009719, GO:0009725, GO:0009733, GO:0009735, GO:0009737, GO:0009739, GO:0009987, GO:0010033, GO:0010035, GO:…
	OG0000599	evm.model.HiC_scaffold_6.1704	Belongs to the GST superfamily	GO:0001101, GO:0003674, GO:0003824, GO:0004364, GO:0005575, GO:0005622, GO:0005623, GO:0005737, GO:0005829, GO:0006518, GO:0006575, GO:0006749, GO:0006790, GO:0006807, GO:0006950, GO:0008150, GO:0008152, GO:0009056, GO:0009266, GO:0009404, GO:0009407, GO:0009408, GO:0009628, GO:0009636, GO:0009719, GO:0009725, GO:0009733, GO:0009735, GO:0009737, GO:0009739, GO:0009987, GO:0010033, GO:0010035, GO:…
	OG0000599	evm.model.HiC_scaffold_6.1705	Belongs to the GST superfamily	GO:0001101, GO:0003674, GO:0003824, GO:0004364, GO:0005575, GO:0005622, GO:0005623, GO:0005737, GO:0005829, GO:0006518, GO:0006575, GO:0006749, GO:0006790, GO:0006807, GO:0006950, GO:0008150, GO:0008152, GO:0009056, GO:0009266, GO:0009404, GO:0009407, GO:0009408, GO:0009628, GO:0009636, GO:0009719, GO:0009725, GO:0009733, GO:0009735, GO:0009737, GO:0009739, GO:0009987, GO:0010033, GO:0010035, GO:…
	OG0000599	evm.model.HiC_scaffold_6.1707	Belongs to the GST superfamily	GO:0001101, GO:0003674, GO:0003824, GO:0004364, GO:0005575, GO:0005622, GO:0005623, GO:0005737, GO:0005829, GO:0006518, GO:0006575, GO:0006749, GO:0006790, GO:0006807, GO:0006950, GO:0008150, GO:0008152, GO:0009056, GO:0009266, GO:0009404, GO:0009407, GO:0009408, GO:0009628, GO:0009636, GO:0009719, GO:0009725, GO:0009733, GO:0009735, GO:0009737, GO:0009739, GO:0009987, GO:0010033, GO:0010035, GO:…
	OG0001084	evm.model.HiC_scaffold_7.976	Belongs to the GST superfamily	GO:0003674, GO:0003824, GO:0004364, GO:0007154, GO:0007165, GO:0008150, GO:0009719, GO:0009725, GO:0009733, GO:0009734, GO:0009755, GO:0009987, GO:0010033, GO:0016740, GO:0016765, GO:0023052, GO:0032870, GO:0042221, GO:0050789, GO:0050794, GO:0050896, GO:0051716, GO:0065007, GO:0070887, GO:0071310, GO:0071365, GO:0071495
	OG0000068	evm.model.HiC_scaffold_2.4018	Belongs to the heat shock protein 70 family	GO:0000003, GO:0000166, GO:0000902, GO:0000904, GO:0003006, GO:0003674, GO:0005488, GO:0005524, GO:0005575, GO:0005622, GO:0005623, GO:0005634, GO:0005654, GO:0005737, GO:0005783, GO:0005788, GO:0006139, GO:0006351, GO:0006355, GO:0006725, GO:0006807, GO:0008144, GO:0008150, GO:0008152, GO:0009058, GO:0009059, GO:0009653, GO:0009826, GO:0009856, GO:0009860, GO:0009889, GO:0009932, GO:0009987, GO:…
	OG0012383	evm.model.HiC_scaffold_3.2929	Belongs to the heat shock protein 70 family	GO:0000003, GO:0000166, GO:0000902, GO:0000904, GO:0003006, GO:0003674, GO:0005488, GO:0005524, GO:0005575, GO:0005622, GO:0005623, GO:0005634, GO:0005654, GO:0005737, GO:0005783, GO:0005788, GO:0006139, GO:0006351, GO:0006355, GO:0006725, GO:0006807, GO:0008144, GO:0008150, GO:0008152, GO:0009058, GO:0009059, GO:0009653, GO:0009826, GO:0009856, GO:0009860, GO:0009889, GO:0009932, GO:0009987, GO:…
	OG0000068	evm.model.HiC_scaffold_4.4735	Belongs to the heat shock protein 70 family	GO:0000166, GO:0003674, GO:0005488, GO:0005524, GO:0005575, GO:0005622, GO:0005623, GO:0005737, GO:0005783, GO:0005788, GO:0008144, GO:0012505, GO:0017076, GO:0030554, GO:0031974, GO:0032553, GO:0032555, GO:0032559, GO:0035639, GO:0036094, GO:0043167, GO:0043168, GO:0043226, GO:0043227, GO:0043229, GO:0043231, GO:0043233, GO:0044422, GO:0044424, GO:0044432, GO:0044444, GO:0044446, GO:0044464, GO:…
	OG0000068	evm.model.HiC_scaffold_5.3632	Belongs to the heat shock protein 70 family	GO:0000166, GO:0003674, GO:0005488, GO:0005524, GO:0005575, GO:0005618, GO:0005622, GO:0005623, GO:0005634, GO:0005654, GO:0005730, GO:0005737, GO:0005773, GO:0005774, GO:0005783, GO:0005788, GO:0005794, GO:0005829, GO:0005886, GO:0005911, GO:0006139, GO:0006351, GO:0006355, GO:0006508, GO:0006511, GO:0006725, GO:0006807, GO:0006950, GO:0008144, GO:0008150, GO:0008152, GO:0009056, GO:0009057, GO:…
	OG0000068	evm.model.HiC_scaffold_6.3284	Belongs to the heat shock protein 70 family		Ko03051
	OG0000068	evm.model.HiC_scaffold_8.4028	Belongs to the heat shock protein 70 family	GO:0000166, GO:0003674, GO:0005488, GO:0005524, GO:0008144, GO:0017076, GO:0030554, GO:0032553, GO:0032555, GO:0032559, GO:0035639, GO:0036094, GO:0043167, GO:0043168, GO:0097159, GO:0097367, GO:1901265, GO:1901363	Ko03051
	OG0000068	evm.model.HiC_scaffold_8.4031	Belongs to the heat shock protein 70 family	GO:0000166, GO:0003674, GO:0005488, GO:0005524, GO:0008144, GO:0017076, GO:0030554, GO:0032553, GO:0032555, GO:0032559, GO:0035639, GO:0036094, GO:0043167, GO:0043168, GO:0097159, GO:0097367, GO:1901265, GO:1901363	Ko03051
	OG0000068	evm.model.HiC_scaffold_8.4042	Belongs to the heat shock protein 70 family		Ko03051
	OG0000068	evm.model.HiC_scaffold_9.2423	Belongs to the heat shock protein 70 family	GO:0000166, GO:0003674, GO:0005488, GO:0005524, GO:0008144, GO:0017076, GO:0030554, GO:0032553, GO:0032555, GO:0032559, GO:0035639, GO:0036094, GO:0043167, GO:0043168, GO:0097159, GO:0097367, GO:1901265, GO:1901363	Ko03051
	OG0000068	evm.model.HiC_scaffold_10.250	Belongs to the heat shock protein 70 family(HSP70)	GO:0000166, GO:0000302, GO:0003674, GO:0005488, GO:0005515, GO:0005524, GO:0005575, GO:0005576, GO:0005618, GO:0005622, GO:0005623, GO:0005634, GO:0005737, GO:0005739, GO:0005773, GO:0005774, GO:0005794, GO:0005829, GO:0005886, GO:0006139, GO:0006351, GO:0006355, GO:0006464, GO:0006725, GO:0006807, GO:0006950, GO:0006979, GO:0008144, GO:0008150, GO:0008152, GO:0009058, GO:0009059, GO:0009266, GO:…	Ko03051
	OG0000068	evm.model.HiC_scaffold_9.2424	Belongs to the heat shock protein 70 family(HSP70)	GO:0000166, GO:0000302, GO:0003674, GO:0005488, GO:0005515, GO:0005524, GO:0005575, GO:0005576, GO:0005618, GO:0005622, GO:0005623, GO:0005634, GO:0005737, GO:0005739, GO:0005773, GO:0005774, GO:0005794, GO:0005829, GO:0005886, GO:0006139, GO:0006351, GO:0006355, GO:0006464, GO:0006725, GO:0006807, GO:0006950, GO:0006979, GO:0008144, GO:0008150, GO:0008152, GO:0009058, GO:0009059, GO:0009266, GO:…	Ko03051
	OG0000330	evm.model.HiC_scaffold_1.238	Belongs to the helicase family		Ko03010
	OG0000330	evm.model.HiC_scaffold_11.1414	Belongs to the helicase family		Ko03010
	OG0000330	evm.model.HiC_scaffold_12.1386	Belongs to the helicase family		Ko03010
	OG0001298	evm.model.HiC_scaffold_12.3018	Belongs to the helicase family
	OG0000330	evm.model.HiC_scaffold_3.3257	Belongs to the helicase family		Ko03010
	OG0001298	evm.model.HiC_scaffold_6.2385	Belongs to the helicase family
	OG0001811	evm.model.HiC_scaffold_1.74	Belongs to the iron ascorbate-dependent oxidoreductase family	GO:0003674, GO:0003824, GO:0005488, GO:0006082, GO:0006629, GO:0006720, GO:0006721, GO:0008150, GO:0008152, GO:0008299, GO:0008300, GO:0008610, GO:0009056, GO:0009058, GO:0009314, GO:0009416, GO:0009628, GO:0009639, GO:0009685, GO:0009686, GO:0009987, GO:0010817, GO:0016042, GO:0016053, GO:0016054, GO:0016101, GO:0016102, GO:0016103, GO:0016114, GO:0016115, GO:0016491, GO:0016705, GO:0016706, GO:…	Ko00904
	OG0001811	evm.model.HiC_scaffold_1.2343	Belongs to the iron ascorbate-dependent oxidoreductase family	GO:0003674, GO:0003824, GO:0005488, GO:0006082, GO:0006629, GO:0006720, GO:0006721, GO:0008150, GO:0008152, GO:0008299, GO:0008300, GO:0008610, GO:0009056, GO:0009058, GO:0009314, GO:0009416, GO:0009628, GO:0009639, GO:0009685, GO:0009686, GO:0009987, GO:0010817, GO:0016042, GO:0016053, GO:0016054, GO:0016101, GO:0016102, GO:0016103, GO:0016114, GO:0016115, GO:0016491, GO:0016705, GO:0016706, GO:…	Ko00904
	OG0001811	evm.model.HiC_scaffold_11.1001	Belongs to the iron ascorbate-dependent oxidoreductase family	GO:0003674, GO:0003824, GO:0005488, GO:0006082, GO:0006629, GO:0006720, GO:0006721, GO:0008150, GO:0008152, GO:0008299, GO:0008300, GO:0008610, GO:0009056, GO:0009058, GO:0009314, GO:0009416, GO:0009628, GO:0009639, GO:0009685, GO:0009686, GO:0009987, GO:0010817, GO:0016042, GO:0016053, GO:0016054, GO:0016101, GO:0016102, GO:0016103, GO:0016114, GO:0016115, GO:0016491, GO:0016705, GO:0016706, GO:…	Ko00904
	OG0005700	evm.model.HiC_scaffold_11.1080	Belongs to the iron ascorbate-dependent oxidoreductase family	GO:0003674, GO:0003824, GO:0005488, GO:0006950, GO:0007154, GO:0008150, GO:0008152, GO:0009267, GO:0009605, GO:0009987, GO:0009991, GO:0016491, GO:0031667, GO:0031668, GO:0031669, GO:0033554, GO:0042594, GO:0043167, GO:0043169, GO:0046872, GO:0050896, GO:0051213, GO:0051716, GO:0055114, GO:0071496
	OG0011060	evm.model.HiC_scaffold_11.2644	Belongs to the iron ascorbate-dependent oxidoreductase family
	OG0011060	evm.model.HiC_scaffold_11.2645	Belongs to the iron ascorbate-dependent oxidoreductase family
	OG0001811	evm.model.HiC_scaffold_2.1886	Belongs to the iron ascorbate-dependent oxidoreductase family	GO:0003674, GO:0003824, GO:0005488, GO:0006082, GO:0006629, GO:0006720, GO:0006721, GO:0008150, GO:0008152, GO:0008299, GO:0008300, GO:0008610, GO:0009056, GO:0009058, GO:0009314, GO:0009416, GO:0009628, GO:0009639, GO:0009685, GO:0009686, GO:0009987, GO:0010817, GO:0016042, GO:0016053, GO:0016054, GO:0016101, GO:0016102, GO:0016103, GO:0016114, GO:0016115, GO:0016491, GO:0016705, GO:0016706, GO:…	Ko00904
	OG0000867	evm.model.HiC_scaffold_2.2765	Belongs to the iron ascorbate-dependent oxidoreductase family
	OG0000867	evm.model.HiC_scaffold_2.2768	Belongs to the iron ascorbate-dependent oxidoreductase family	GO:0003674, GO:0003824, GO:0005488, GO:0008150, GO:0008152, GO:0016491, GO:0043167, GO:0043169, GO:0046872, GO:0055114
	OG0000867	evm.model.HiC_scaffold_2.2769	Belongs to the iron ascorbate-dependent oxidoreductase family	GO:0003674, GO:0003824, GO:0005488, GO:0008150, GO:0008152, GO:0016491, GO:0043167, GO:0043169, GO:0046872, GO:0055114
	OG0000867	evm.model.HiC_scaffold_2.2770	Belongs to the iron ascorbate-dependent oxidoreductase family	GO:0003674, GO:0003824, GO:0005488, GO:0008150, GO:0008152, GO:0016491, GO:0043167, GO:0043169, GO:0046872, GO:0055114
	OG0000867	evm.model.HiC_scaffold_2.2772	Belongs to the iron ascorbate-dependent oxidoreductase family	GO:0003674, GO:0003824, GO:0005488, GO:0008150, GO:0008152, GO:0016491, GO:0043167, GO:0043169, GO:0046872, GO:0055114
	OG0000867	evm.model.HiC_scaffold_2.2775	Belongs to the iron ascorbate-dependent oxidoreductase family	GO:0000003, GO:0003006, GO:0003674, GO:0003824, GO:0005488, GO:0007275, GO:0007568, GO:0008150, GO:0008152, GO:0009058, GO:0009692, GO:0009693, GO:0009835, GO:0009987, GO:0010154, GO:0010817, GO:0016491, GO:0019842, GO:0021700, GO:0022414, GO:0030246, GO:0031406, GO:0031418, GO:0032501, GO:0032502, GO:0036094, GO:0042445, GO:0042446, GO:0043167, GO:0043168, GO:0043169, GO:0043177, GO:0043449, GO:…
	OG0000867	evm.model.HiC_scaffold_2.2779	Belongs to the iron ascorbate-dependent oxidoreductase family	GO:0003674, GO:0003824, GO:0005488, GO:0008150, GO:0008152, GO:0016491, GO:0043167, GO:0043169, GO:0046872, GO:0055114
	OG0001192	evm.model.HiC_scaffold_3.2317	Belongs to the iron ascorbate-dependent oxidoreductase family
	OG0001192	evm.model.HiC_scaffold_3.2319	Belongs to the iron ascorbate-dependent oxidoreductase family
	OG0001192	evm.model.HiC_scaffold_3.2323	Belongs to the iron ascorbate-dependent oxidoreductase family
	OG0001811	evm.model.HiC_scaffold_4.3852	Belongs to the iron ascorbate-dependent oxidoreductase family	GO:0003674, GO:0003824, GO:0005488, GO:0006082, GO:0006629, GO:0006720, GO:0006721, GO:0008150, GO:0008152, GO:0008299, GO:0008300, GO:0008610, GO:0009056, GO:0009058, GO:0009314, GO:0009416, GO:0009628, GO:0009639, GO:0009685, GO:0009686, GO:0009987, GO:0010817, GO:0016042, GO:0016053, GO:0016054, GO:0016101, GO:0016102, GO:0016103, GO:0016114, GO:0016115, GO:0016491, GO:0016705, GO:0016706, GO:…	Ko00904
	OG0000867	evm.model.HiC_scaffold_6.2951	Belongs to the iron ascorbate-dependent oxidoreductase family	GO:0003674, GO:0003824, GO:0005488, GO:0008150, GO:0008152, GO:0016491, GO:0043167, GO:0043169, GO:0046872, GO:0055114
	OG0001811	evm.model.HiC_scaffold_8.1836	Belongs to the iron ascorbate-dependent oxidoreductase family	GO:0003674, GO:0003824, GO:0005488, GO:0006082, GO:0006629, GO:0006720, GO:0006721, GO:0008150, GO:0008152, GO:0008299, GO:0008300, GO:0008610, GO:0009056, GO:0009058, GO:0009314, GO:0009416, GO:0009628, GO:0009639, GO:0009685, GO:0009686, GO:0009987, GO:0010817, GO:0016042, GO:0016053, GO:0016054, GO:0016101, GO:0016102, GO:0016103, GO:0016114, GO:0016115, GO:0016491, GO:0016705, GO:0016706, GO:…	Ko00904
	OG0000158	evm.model.HiC_scaffold_2.2655	Belongs to the leguminous lectin family	GO:0000166, GO:0002229, GO:0002239, GO:0003674, GO:0003824, GO:0004672, GO:0004674, GO:0005488, GO:0005524, GO:0005575, GO:0005623, GO:0005886, GO:0006464, GO:0006468, GO:0006793, GO:0006796, GO:0006807, GO:0006950, GO:0006952, GO:0008144, GO:0008150, GO:0008152, GO:0009605, GO:0009607, GO:0009893, GO:0009987, GO:0010310, GO:0010726, GO:0010941, GO:0010942, GO:0016020, GO:0016021, GO:0016301, GO:…
	OG0000158	evm.model.HiC_scaffold_4.1004	Belongs to the leguminous lectin family	GO:0000166, GO:0002229, GO:0002239, GO:0003674, GO:0003824, GO:0004672, GO:0004674, GO:0005488, GO:0005524, GO:0005575, GO:0005623, GO:0005886, GO:0006464, GO:0006468, GO:0006793, GO:0006796, GO:0006807, GO:0006950, GO:0006952, GO:0008144, GO:0008150, GO:0008152, GO:0009605, GO:0009607, GO:0009893, GO:0009987, GO:0010310, GO:0010726, GO:0010941, GO:0010942, GO:0016020, GO:0016021, GO:0016301, GO:…
	OG0008937	evm.model.HiC_scaffold_2.2146	Belongs to the major facilitator superfamily. Sugar transporter (TC 2.A.1.1) family	GO:0003674, GO:0005215, GO:0005575, GO:0006810, GO:0008150, GO:0008643, GO:0015291, GO:0015293, GO:0016020, GO:0016021, GO:0022804, GO:0022857, GO:0031224, GO:0044425, GO:0051179, GO:0051234, GO:0055085, GO:0071702
	OG0001847	evm.model.HiC_scaffold_2.3651	Belongs to the major facilitator superfamily. Sugar transporter (TC 2.A.1.1) family	GO:0003674, GO:0005215, GO:0005351, GO:0005355, GO:0005402, GO:0005575, GO:0006810, GO:0006811, GO:0006812, GO:0008150, GO:0008324, GO:0008643, GO:0008645, GO:0015075, GO:0015077, GO:0015078, GO:0015144, GO:0015145, GO:0015149, GO:0015291, GO:0015293, GO:0015294, GO:0015295, GO:0015318, GO:0015672, GO:0015749, GO:0016020, GO:0016021, GO:0022804, GO:0022857, GO:0022890, GO:0031224, GO:0034219, GO:…
	OG0001847	evm.model.HiC_scaffold_2.3657	Belongs to the major facilitator superfamily. Sugar transporter (TC 2.A.1.1) family	GO:0003674, GO:0005215, GO:0005351, GO:0005355, GO:0005402, GO:0005575, GO:0006810, GO:0006811, GO:0006812, GO:0008150, GO:0008324, GO:0008643, GO:0008645, GO:0015075, GO:0015077, GO:0015078, GO:0015144, GO:0015145, GO:0015149, GO:0015291, GO:0015293, GO:0015294, GO:0015295, GO:0015318, GO:0015672, GO:0015749, GO:0016020, GO:0016021, GO:0022804, GO:0022857, GO:0022890, GO:0031224, GO:0034219, GO:…
	OG0000898	evm.model.HiC_scaffold_2.3658	Belongs to the major facilitator superfamily. Sugar transporter (TC 2.A.1.1) family
	OG0001847	evm.model.HiC_scaffold_2.3659	Belongs to the major facilitator superfamily. Sugar transporter (TC 2.A.1.1) family	GO:0003674, GO:0005215, GO:0005351, GO:0005355, GO:0005402, GO:0005575, GO:0006810, GO:0006811, GO:0006812, GO:0008150, GO:0008324, GO:0008643, GO:0008645, GO:0015075, GO:0015077, GO:0015078, GO:0015144, GO:0015145, GO:0015149, GO:0015291, GO:0015293, GO:0015294, GO:0015295, GO:0015318, GO:0015672, GO:0015749, GO:0016020, GO:0016021, GO:0022804, GO:0022857, GO:0022890, GO:0031224, GO:0034219, GO:…
	OG0000898	evm.model.HiC_scaffold_2.3660	Belongs to the major facilitator superfamily. Sugar transporter (TC 2.A.1.1) family
	OG0000898	evm.model.HiC_scaffold_2.3661	Belongs to the major facilitator superfamily. Sugar transporter (TC 2.A.1.1) family
	OG0000898	evm.model.HiC_scaffold_2.3663	Belongs to the major facilitator superfamily. Sugar transporter (TC 2.A.1.1) family
	OG0001348	evm.model.HiC_scaffold_2.3676	Belongs to the major facilitator superfamily. Sugar transporter (TC 2.A.1.1) family	GO:0003674, GO:0005215, GO:0005351, GO:0005355, GO:0005402, GO:0005575, GO:0006810, GO:0006811, GO:0006812, GO:0008150, GO:0008324, GO:0008643, GO:0008645, GO:0015075, GO:0015077, GO:0015078, GO:0015144, GO:0015145, GO:0015149, GO:0015291, GO:0015293, GO:0015294, GO:0015295, GO:0015318, GO:0015672, GO:0015749, GO:0016020, GO:0016021, GO:0022804, GO:0022857, GO:0022890, GO:0031224, GO:0034219, GO:…
	OG0000948	evm.model.HiC_scaffold_4.3595	Belongs to the major facilitator superfamily. Sugar transporter (TC 2.A.1.1) family
	OG0008937	evm.model.HiC_scaffold_4.4326	Belongs to the major facilitator superfamily. Sugar transporter (TC 2.A.1.1) family	GO:0003674, GO:0005215, GO:0005575, GO:0006810, GO:0008150, GO:0008643, GO:0015291, GO:0015293, GO:0016020, GO:0016021, GO:0022804, GO:0022857, GO:0031224, GO:0044425, GO:0051179, GO:0051234, GO:0055085, GO:0071702
	OG0008937	evm.model.HiC_scaffold_4.5123	Belongs to the major facilitator superfamily. Sugar transporter (TC 2.A.1.1) family	GO:0003674, GO:0005215, GO:0005575, GO:0006810, GO:0008150, GO:0008643, GO:0015291, GO:0015293, GO:0016020, GO:0016021, GO:0022804, GO:0022857, GO:0031224, GO:0044425, GO:0051179, GO:0051234, GO:0055085, GO:0071702
	OG0001348	evm.model.HiC_scaffold_5.527	Belongs to the major facilitator superfamily. Sugar transporter (TC 2.A.1.1) family	GO:0003674, GO:0005215, GO:0005351, GO:0005355, GO:0005402, GO:0005575, GO:0006810, GO:0006811, GO:0006812, GO:0008150, GO:0008324, GO:0008643, GO:0008645, GO:0015075, GO:0015077, GO:0015078, GO:0015144, GO:0015145, GO:0015149, GO:0015291, GO:0015293, GO:0015294, GO:0015295, GO:0015318, GO:0015672, GO:0015749, GO:0016020, GO:0016021, GO:0022804, GO:0022857, GO:0022890, GO:0031224, GO:0034219, GO:…
	OG0001348	evm.model.HiC_scaffold_5.533	Belongs to the major facilitator superfamily. Sugar transporter (TC 2.A.1.1) family	GO:0003674, GO:0005215, GO:0005351, GO:0005355, GO:0005402, GO:0005575, GO:0006810, GO:0006811, GO:0006812, GO:0008150, GO:0008324, GO:0008643, GO:0008645, GO:0015075, GO:0015077, GO:0015078, GO:0015144, GO:0015145, GO:0015149, GO:0015291, GO:0015293, GO:0015294, GO:0015295, GO:0015318, GO:0015672, GO:0015749, GO:0016020, GO:0016021, GO:0022804, GO:0022857, GO:0022890, GO:0031224, GO:0034219, GO:…
	OG0008937	evm.model.HiC_scaffold_5.2070	Belongs to the major facilitator superfamily. Sugar transporter (TC 2.A.1.1) family
	OG0001348	evm.model.HiC_scaffold_5.4151	Belongs to the major facilitator superfamily. Sugar transporter (TC 2.A.1.1) family	GO:0003674, GO:0005215, GO:0005351, GO:0005355, GO:0005402, GO:0005575, GO:0006810, GO:0006811, GO:0006812, GO:0008150, GO:0008324, GO:0008643, GO:0008645, GO:0015075, GO:0015077, GO:0015078, GO:0015144, GO:0015145, GO:0015149, GO:0015291, GO:0015293, GO:0015294, GO:0015295, GO:0015318, GO:0015672, GO:0015749, GO:0016020, GO:0016021, GO:0022804, GO:0022857, GO:0022890, GO:0031224, GO:0034219, GO:…
	OG0008937	evm.model.HiC_scaffold_8.1069	Belongs to the major facilitator superfamily. Sugar transporter (TC 2.A.1.1) family	GO:0003674, GO:0005215, GO:0005575, GO:0006810, GO:0008150, GO:0008643, GO:0015291, GO:0015293, GO:0016020, GO:0016021, GO:0022804, GO:0022857, GO:0031224, GO:0044425, GO:0051179, GO:0051234, GO:0055085, GO:0071702
	OG0008937	evm.model.HiC_scaffold_8.2112	Belongs to the major facilitator superfamily. Sugar transporter (TC 2.A.1.1) family	GO:0003674, GO:0005215, GO:0005575, GO:0006810, GO:0008150, GO:0008643, GO:0015291, GO:0015293, GO:0016020, GO:0016021, GO:0022804, GO:0022857, GO:0031224, GO:0044425, GO:0051179, GO:0051234, GO:0055085, GO:0071702
	OG0000948	evm.model.HiC_scaffold_2.4177	Belongs to the major facilitator superfamily. Sugar transporter (TC 2.A.1.1) family(STP1)	GO:0003674, GO:0005215, GO:0005351, GO:0005355, GO:0005402, GO:0005575, GO:0005622, GO:0005623, GO:0005634, GO:0005737, GO:0005773, GO:0005886, GO:0005911, GO:0006810, GO:0006811, GO:0006812, GO:0008150, GO:0008324, GO:0008643, GO:0008645, GO:0009506, GO:0015075, GO:0015077, GO:0015078, GO:0015144, GO:0015145, GO:0015149, GO:0015291, GO:0015293, GO:0015294, GO:0015295, GO:0015318, GO:0015672, GO:…
	OG0005694	evm.model.HiC_scaffold_11.557	Belongs to the multi antimicrobial extrusion (MATE) (TC 2.A.66.1) family	GO:0003674, GO:0005215, GO:0005575, GO:0006810, GO:0006855, GO:0008150, GO:0015238, GO:0015291, GO:0015297, GO:0015893, GO:0016020, GO:0016021, GO:0022804, GO:0022857, GO:0031224, GO:0042221, GO:0042493, GO:0044425, GO:0050896, GO:0051179, GO:0051234, GO:0055085
	OG0000107	evm.model.HiC_scaffold_10.2941	Belongs to the multicopper oxidase family
	OG0000038	evm.model.HiC_scaffold_4.4250	Belongs to the multicopper oxidase family
	OG0000038	evm.model.HiC_scaffold_4.4260	Belongs to the multicopper oxidase family
	OG0000038	evm.model.HiC_scaffold_4.4284	Belongs to the multicopper oxidase family
	OG0000038	evm.model.HiC_scaffold_4.4292	Belongs to the multicopper oxidase family
	OG0000107	evm.model.HiC_scaffold_6.2268	Belongs to the multicopper oxidase family	GO:0003674, GO:0003824, GO:0005488, GO:0005507, GO:0005575, GO:0005576, GO:0006725, GO:0008150, GO:0008152, GO:0009056, GO:0009058, GO:0009698, GO:0009699, GO:0009808, GO:0009809, GO:0009832, GO:0009834, GO:0009987, GO:0016491, GO:0016679, GO:0016682, GO:0016722, GO:0019438, GO:0019439, GO:0019748, GO:0042546, GO:0043167, GO:0043169, GO:0044085, GO:0044237, GO:0044248, GO:0044249, GO:0044550, GO:…
	OG0012622	evm.model.HiC_scaffold_9.670	Belongs to the multicopper oxidase family
	OG0000098	evm.model.HiC_scaffold_10.1118	Belongs to the oxygen-dependent FAD-linked oxidoreductase family		Ko00940
	OG0000098	evm.model.HiC_scaffold_3.1574	Belongs to the oxygen-dependent FAD-linked oxidoreductase family
	OG0000098	evm.model.HiC_scaffold_3.1578	Belongs to the oxygen-dependent FAD-linked oxidoreductase family	GO:0000166, GO:0003674, GO:0003824, GO:0005488, GO:0005575, GO:0005576, GO:0005618, GO:0005622, GO:0005623, GO:0005737, GO:0005739, GO:0005773, GO:0005829, GO:0005886, GO:0005911, GO:0006950, GO:0006952, GO:0006979, GO:0008150, GO:0008152, GO:0009505, GO:0009506, GO:0009605, GO:0009607, GO:0009620, GO:0016020, GO:0016491, GO:0016614, GO:0016899, GO:0030054, GO:0030312, GO:0036094, GO:0043167, GO:…	Ko00940
	OG0000098	evm.model.HiC_scaffold_8.3085	Belongs to the oxygen-dependent FAD-linked oxidoreductase family		Ko00940
	OG0000154	evm.model.HiC_scaffold_1.2361	Belongs to the peptidase C1 family
	OG0000154	evm.model.HiC_scaffold_1.2386	Belongs to the peptidase C1 family	GO:0000003, GO:0000323, GO:0000325, GO:0002376, GO:0003006, GO:0003674, GO:0003824, GO:0004175, GO:0004197, GO:0005575, GO:0005576, GO:0005615, GO:0005618, GO:0005622, GO:0005623, GO:0005737, GO:0005764, GO:0005773, GO:0005783, GO:0006508, GO:0006807, GO:0006950, GO:0006952, GO:0006955, GO:0007275, GO:0008150, GO:0008152, GO:0008219, GO:0008233, GO:0008234, GO:0009056, GO:0009057, GO:0009505, GO:…
	OG0000154	evm.model.HiC_scaffold_1.2388	Belongs to the peptidase C1 family	GO:0000003, GO:0000323, GO:0000325, GO:0002376, GO:0003006, GO:0003674, GO:0003824, GO:0004175, GO:0004197, GO:0005575, GO:0005576, GO:0005615, GO:0005618, GO:0005622, GO:0005623, GO:0005737, GO:0005764, GO:0005773, GO:0005783, GO:0006508, GO:0006807, GO:0006950, GO:0006952, GO:0006955, GO:0007275, GO:0008150, GO:0008152, GO:0008219, GO:0008233, GO:0008234, GO:0009056, GO:0009057, GO:0009505, GO:…
	OG0000154	evm.model.HiC_scaffold_12.511	Belongs to the peptidase C1 family	GO:0000003, GO:0000323, GO:0000325, GO:0002376, GO:0003006, GO:0003674, GO:0003824, GO:0004175, GO:0004197, GO:0005575, GO:0005576, GO:0005615, GO:0005618, GO:0005622, GO:0005623, GO:0005737, GO:0005764, GO:0005773, GO:0005783, GO:0005788, GO:0006508, GO:0006807, GO:0006950, GO:0006952, GO:0006955, GO:0007275, GO:0008150, GO:0008152, GO:0008219, GO:0008233, GO:0008234, GO:0009056, GO:0009057, GO:…
	OG0000154	evm.model.HiC_scaffold_12.514	Belongs to the peptidase C1 family	GO:0000003, GO:0000323, GO:0000325, GO:0002376, GO:0003006, GO:0003674, GO:0003824, GO:0004175, GO:0004197, GO:0005575, GO:0005576, GO:0005615, GO:0005618, GO:0005622, GO:0005623, GO:0005737, GO:0005764, GO:0005773, GO:0005783, GO:0005788, GO:0006508, GO:0006807, GO:0006950, GO:0006952, GO:0006955, GO:0007275, GO:0008150, GO:0008152, GO:0008219, GO:0008233, GO:0008234, GO:0009056, GO:0009057, GO:…
	OG0000154	evm.model.HiC_scaffold_2.1252	Belongs to the peptidase C1 family	GO:0003674, GO:0003824, GO:0005575, GO:0005622, GO:0005623, GO:0005737, GO:0005783, GO:0005788, GO:0006508, GO:0006807, GO:0008150, GO:0008152, GO:0008233, GO:0008234, GO:0012505, GO:0016787, GO:0019538, GO:0031974, GO:0043170, GO:0043226, GO:0043227, GO:0043229, GO:0043231, GO:0043233, GO:0044238, GO:0044422, GO:0044424, GO:0044432, GO:0044444, GO:0044446, GO:0044464, GO:0070011, GO:0070013, GO:…
	OG0000154	evm.model.HiC_scaffold_8.2715	Belongs to the peptidase C1 family	GO:0003674, GO:0003824, GO:0006508, GO:0006807, GO:0008150, GO:0008152, GO:0008233, GO:0008234, GO:0016787, GO:0019538, GO:0043170, GO:0044238, GO:0070011, GO:0071704, GO:0140096, GO:1901564
	OG0000154	evm.model.HiC_scaffold_8.2728	Belongs to the peptidase C1 family	GO:0000003, GO:0000323, GO:0000325, GO:0002376, GO:0003006, GO:0003674, GO:0003824, GO:0004175, GO:0004197, GO:0005575, GO:0005576, GO:0005615, GO:0005618, GO:0005622, GO:0005623, GO:0005737, GO:0005764, GO:0005773, GO:0005783, GO:0006508, GO:0006807, GO:0006950, GO:0006952, GO:0006955, GO:0007275, GO:0008150, GO:0008152, GO:0008219, GO:0008233, GO:0008234, GO:0009056, GO:0009057, GO:0009505, GO:…
	OG0000154	evm.model.HiC_scaffold_8.2729	Belongs to the peptidase C1 family	GO:0000003, GO:0000323, GO:0000325, GO:0002376, GO:0003006, GO:0003674, GO:0003824, GO:0004175, GO:0004197, GO:0005575, GO:0005576, GO:0005615, GO:0005618, GO:0005622, GO:0005623, GO:0005737, GO:0005764, GO:0005773, GO:0005783, GO:0006508, GO:0006807, GO:0006950, GO:0006952, GO:0006955, GO:0007275, GO:0008150, GO:0008152, GO:0008219, GO:0008233, GO:0008234, GO:0009056, GO:0009057, GO:0009505, GO:…
	OG0000381	evm.model.HiC_scaffold_1.5067	Belongs to the peptidase S10 family	GO:0003674, GO:0003824, GO:0004180, GO:0004185, GO:0005575, GO:0005576, GO:0006508, GO:0006807, GO:0008150, GO:0008152, GO:0008233, GO:0008236, GO:0008238, GO:0009056, GO:0009057, GO:0009987, GO:0016787, GO:0017171, GO:0019538, GO:0030163, GO:0043170, GO:0044237, GO:0044238, GO:0044248, GO:0044257, GO:0044260, GO:0044265, GO:0044267, GO:0051603, GO:0070008, GO:0070011, GO:0071704, GO:0140096, GO:…
	OG0000381	evm.model.HiC_scaffold_1.5069	Belongs to the peptidase S10 family	GO:0003674, GO:0003824, GO:0004180, GO:0004185, GO:0005575, GO:0005576, GO:0006508, GO:0006807, GO:0008150, GO:0008152, GO:0008233, GO:0008236, GO:0008238, GO:0009056, GO:0009057, GO:0009987, GO:0016787, GO:0017171, GO:0019538, GO:0030163, GO:0043170, GO:0044237, GO:0044238, GO:0044248, GO:0044257, GO:0044260, GO:0044265, GO:0044267, GO:0051603, GO:0070008, GO:0070011, GO:0071704, GO:0140096, GO:…
	OG0000381	evm.model.HiC_scaffold_1.5073	Belongs to the peptidase S10 family	GO:0003674, GO:0003824, GO:0004180, GO:0004185, GO:0005575, GO:0005576, GO:0006508, GO:0006807, GO:0008150, GO:0008152, GO:0008233, GO:0008236, GO:0008238, GO:0009056, GO:0009057, GO:0009987, GO:0016787, GO:0017171, GO:0019538, GO:0030163, GO:0043170, GO:0044237, GO:0044238, GO:0044248, GO:0044257, GO:0044260, GO:0044265, GO:0044267, GO:0051603, GO:0070008, GO:0070011, GO:0071704, GO:0140096, GO:…
	OG0000381	evm.model.HiC_scaffold_1.5075	Belongs to the peptidase S10 family	GO:0003674, GO:0003824, GO:0004180, GO:0004185, GO:0005575, GO:0005576, GO:0006508, GO:0006807, GO:0008150, GO:0008152, GO:0008233, GO:0008236, GO:0008238, GO:0009056, GO:0009057, GO:0009987, GO:0016787, GO:0017171, GO:0019538, GO:0030163, GO:0043170, GO:0044237, GO:0044238, GO:0044248, GO:0044257, GO:0044260, GO:0044265, GO:0044267, GO:0051603, GO:0070008, GO:0070011, GO:0071704, GO:0140096, GO:…
	OG0000381	evm.model.HiC_scaffold_1.5076	Belongs to the peptidase S10 family	GO:0003674, GO:0003824, GO:0004180, GO:0004185, GO:0005575, GO:0005576, GO:0006508, GO:0006807, GO:0008150, GO:0008152, GO:0008233, GO:0008236, GO:0008238, GO:0009056, GO:0009057, GO:0009987, GO:0016787, GO:0017171, GO:0019538, GO:0030163, GO:0043170, GO:0044237, GO:0044238, GO:0044248, GO:0044257, GO:0044260, GO:0044265, GO:0044267, GO:0051603, GO:0070008, GO:0070011, GO:0071704, GO:0140096, GO:…
	OG0000381	evm.model.HiC_scaffold_1.5077	Belongs to the peptidase S10 family	GO:0003674, GO:0003824, GO:0004180, GO:0004185, GO:0005575, GO:0005576, GO:0006508, GO:0006807, GO:0008150, GO:0008152, GO:0008233, GO:0008236, GO:0008238, GO:0009056, GO:0009057, GO:0009987, GO:0016787, GO:0017171, GO:0019538, GO:0030163, GO:0043170, GO:0044237, GO:0044238, GO:0044248, GO:0044257, GO:0044260, GO:0044265, GO:0044267, GO:0051603, GO:0070008, GO:0070011, GO:0071704, GO:0140096, GO:…
	OG0000381	evm.model.HiC_scaffold_1.5078	Belongs to the peptidase S10 family	GO:0003674, GO:0003824, GO:0004180, GO:0004185, GO:0005575, GO:0005576, GO:0006508, GO:0006807, GO:0008150, GO:0008152, GO:0008233, GO:0008236, GO:0008238, GO:0009056, GO:0009057, GO:0009987, GO:0016787, GO:0017171, GO:0019538, GO:0030163, GO:0043170, GO:0044237, GO:0044238, GO:0044248, GO:0044257, GO:0044260, GO:0044265, GO:0044267, GO:0051603, GO:0070008, GO:0070011, GO:0071704, GO:0140096, GO:…
	OG0000619	evm.model.HiC_scaffold_10.3097	Belongs to the peptidase S10 family	GO:0003674, GO:0003824, GO:0004180, GO:0004185, GO:0005575, GO:0005576, GO:0005618, GO:0005623, GO:0005911, GO:0006508, GO:0006807, GO:0008150, GO:0008152, GO:0008233, GO:0008236, GO:0008238, GO:0009056, GO:0009057, GO:0009505, GO:0009506, GO:0009987, GO:0016787, GO:0017171, GO:0019538, GO:0030054, GO:0030163, GO:0030312, GO:0043170, GO:0044237, GO:0044238, GO:0044248, GO:0044257, GO:0044260, GO:…
	OG0000619	evm.model.HiC_scaffold_10.3103	Belongs to the peptidase S10 family
	OG0001224	evm.model.HiC_scaffold_2.2472	Belongs to the peptidase S10 family	GO:0003674, GO:0003824, GO:0004180, GO:0004185, GO:0005575, GO:0005576, GO:0005622, GO:0005623, GO:0005737, GO:0005773, GO:0006508, GO:0006807, GO:0008150, GO:0008152, GO:0008233, GO:0008236, GO:0008238, GO:0009056, GO:0009057, GO:0009987, GO:0016787, GO:0017171, GO:0019538, GO:0030163, GO:0043170, GO:0043226, GO:0043227, GO:0043229, GO:0043231, GO:0044237, GO:0044238, GO:0044248, GO:0044257, GO:…
	OG0001224	evm.model.HiC_scaffold_2.2474	Belongs to the peptidase S10 family	GO:0003674, GO:0003824, GO:0004180, GO:0004185, GO:0005575, GO:0005576, GO:0005622, GO:0005623, GO:0005737, GO:0005773, GO:0006508, GO:0006807, GO:0008150, GO:0008152, GO:0008233, GO:0008236, GO:0008238, GO:0009056, GO:0009057, GO:0009987, GO:0016787, GO:0017171, GO:0019538, GO:0030163, GO:0043170, GO:0043226, GO:0043227, GO:0043229, GO:0043231, GO:0044237, GO:0044238, GO:0044248, GO:0044257, GO:…
	OG0001224	evm.model.HiC_scaffold_2.2491	Belongs to the peptidase S10 family	GO:0003674, GO:0003824, GO:0004180, GO:0004185, GO:0005575, GO:0005576, GO:0005622, GO:0005623, GO:0005737, GO:0005773, GO:0006508, GO:0006807, GO:0008150, GO:0008152, GO:0008233, GO:0008236, GO:0008238, GO:0009056, GO:0009057, GO:0009987, GO:0016787, GO:0017171, GO:0019538, GO:0030163, GO:0043170, GO:0043226, GO:0043227, GO:0043229, GO:0043231, GO:0044237, GO:0044238, GO:0044248, GO:0044257, GO:…
	OG0001224	evm.model.HiC_scaffold_2.2492	Belongs to the peptidase S10 family	GO:0003674, GO:0003824, GO:0004180, GO:0004185, GO:0005575, GO:0005576, GO:0005622, GO:0005623, GO:0005737, GO:0005773, GO:0006508, GO:0006807, GO:0008150, GO:0008152, GO:0008233, GO:0008236, GO:0008238, GO:0009056, GO:0009057, GO:0009987, GO:0016787, GO:0017171, GO:0019538, GO:0030163, GO:0043170, GO:0043226, GO:0043227, GO:0043229, GO:0043231, GO:0044237, GO:0044238, GO:0044248, GO:0044257, GO:…
	OG0000619	evm.model.HiC_scaffold_6.789	Belongs to the peptidase S10 family
	OG0000619	evm.model.HiC_scaffold_6.790	Belongs to the peptidase S10 family
	OG0000619	evm.model.HiC_scaffold_6.791	Belongs to the peptidase S10 family
	OG0000619	evm.model.HiC_scaffold_6.792	Belongs to the peptidase S10 family
	OG0006987	evm.model.HiC_scaffold_6.793	Belongs to the peptidase S10 family	GO:0003674, GO:0003824, GO:0004180, GO:0004185, GO:0005575, GO:0005576, GO:0005618, GO:0005623, GO:0005911, GO:0006508, GO:0006807, GO:0008150, GO:0008152, GO:0008233, GO:0008236, GO:0008238, GO:0009056, GO:0009057, GO:0009505, GO:0009506, GO:0009987, GO:0016787, GO:0017171, GO:0019538, GO:0030054, GO:0030163, GO:0030312, GO:0043170, GO:0044237, GO:0044238, GO:0044248, GO:0044257, GO:0044260, GO:…
	OG0000619	evm.model.HiC_scaffold_6.797	Belongs to the peptidase S10 family
	OG0000619	evm.model.HiC_scaffold_6.806	Belongs to the peptidase S10 family
	OG0001224	evm.model.HiC_scaffold_9.166	Belongs to the peptidase S10 family	GO:0003674, GO:0003824, GO:0004180, GO:0004185, GO:0005575, GO:0005576, GO:0005622, GO:0005623, GO:0005737, GO:0005773, GO:0006508, GO:0006807, GO:0008150, GO:0008152, GO:0008233, GO:0008236, GO:0008238, GO:0009056, GO:0009057, GO:0009987, GO:0016787, GO:0017171, GO:0019538, GO:0030163, GO:0043170, GO:0043226, GO:0043227, GO:0043229, GO:0043231, GO:0044237, GO:0044238, GO:0044248, GO:0044257, GO:…
	OG0001224	evm.model.HiC_scaffold_9.170	Belongs to the peptidase S10 family	GO:0003674, GO:0003824, GO:0004180, GO:0004185, GO:0005575, GO:0005576, GO:0005622, GO:0005623, GO:0005737, GO:0005773, GO:0006508, GO:0006807, GO:0008150, GO:0008152, GO:0008233, GO:0008236, GO:0008238, GO:0009056, GO:0009057, GO:0009987, GO:0016787, GO:0017171, GO:0019538, GO:0030163, GO:0043170, GO:0043226, GO:0043227, GO:0043229, GO:0043231, GO:0044237, GO:0044238, GO:0044248, GO:0044257, GO:…
	OG0001061	evm.model.HiC_scaffold_2.4762	Belongs to the peroxidase family. Classical plant (class III) peroxidase subfamily	GO:0003674, GO:0003824, GO:0004601, GO:0005488, GO:0005575, GO:0005576, GO:0006950, GO:0006979, GO:0008150, GO:0008152, GO:0009056, GO:0009636, GO:0009987, GO:0016209, GO:0016491, GO:0016684, GO:0016999, GO:0017001, GO:0017144, GO:0020037, GO:0042221, GO:0042737, GO:0042743, GO:0042744, GO:0043167, GO:0043169, GO:0044237, GO:0044248, GO:0046872, GO:0046906, GO:0048037, GO:0050896, GO:0051186, GO:…	Ko00940
	OG0001061	evm.model.HiC_scaffold_2.4763	Belongs to the peroxidase family. Classical plant (class III) peroxidase subfamily	GO:0003674, GO:0003824, GO:0004601, GO:0005488, GO:0005575, GO:0005576, GO:0006950, GO:0006979, GO:0008150, GO:0008152, GO:0009056, GO:0009636, GO:0009987, GO:0016209, GO:0016491, GO:0016684, GO:0016999, GO:0017001, GO:0017144, GO:0020037, GO:0042221, GO:0042737, GO:0042743, GO:0042744, GO:0043167, GO:0043169, GO:0044237, GO:0044248, GO:0046872, GO:0046906, GO:0048037, GO:0050896, GO:0051186, GO:…	Ko00940
	OG0001061	evm.model.HiC_scaffold_2.4764	Belongs to the peroxidase family. Classical plant (class III) peroxidase subfamily	GO:0003674, GO:0003824, GO:0004601, GO:0005488, GO:0005575, GO:0005576, GO:0006950, GO:0006979, GO:0008150, GO:0008152, GO:0009056, GO:0009636, GO:0009987, GO:0016209, GO:0016491, GO:0016684, GO:0016999, GO:0017001, GO:0017144, GO:0020037, GO:0042221, GO:0042737, GO:0042743, GO:0042744, GO:0043167, GO:0043169, GO:0044237, GO:0044248, GO:0046872, GO:0046906, GO:0048037, GO:0050896, GO:0051186, GO:…	Ko00940
	OG0001061	evm.model.HiC_scaffold_2.4766	Belongs to the peroxidase family. Classical plant (class III) peroxidase subfamily	GO:0003674, GO:0003824, GO:0004601, GO:0005488, GO:0005575, GO:0005576, GO:0006950, GO:0006979, GO:0008150, GO:0008152, GO:0009056, GO:0009636, GO:0009987, GO:0016209, GO:0016491, GO:0016684, GO:0016999, GO:0017001, GO:0017144, GO:0020037, GO:0042221, GO:0042737, GO:0042743, GO:0042744, GO:0043167, GO:0043169, GO:0044237, GO:0044248, GO:0046872, GO:0046906, GO:0048037, GO:0050896, GO:0051186, GO:…	Ko00940
	OG0000430	evm.model.HiC_scaffold_2.4768	Belongs to the peroxidase family. Classical plant (class III) peroxidase subfamily	GO:0003674, GO:0003824, GO:0004601, GO:0005488, GO:0005575, GO:0005576, GO:0006950, GO:0006979, GO:0008150, GO:0008152, GO:0009056, GO:0009636, GO:0009987, GO:0016209, GO:0016491, GO:0016684, GO:0016999, GO:0017001, GO:0017144, GO:0020037, GO:0042221, GO:0042737, GO:0042743, GO:0042744, GO:0043167, GO:0043169, GO:0044237, GO:0044248, GO:0046872, GO:0046906, GO:0048037, GO:0050896, GO:0051186, GO:…	Ko00940
	OG0000430	evm.model.HiC_scaffold_2.4769	Belongs to the peroxidase family. Classical plant (class III) peroxidase subfamily	GO:0003674, GO:0003824, GO:0004601, GO:0005488, GO:0005575, GO:0005576, GO:0006950, GO:0006979, GO:0008150, GO:0008152, GO:0009056, GO:0009636, GO:0009987, GO:0016209, GO:0016491, GO:0016684, GO:0016999, GO:0017001, GO:0017144, GO:0020037, GO:0042221, GO:0042737, GO:0042743, GO:0042744, GO:0043167, GO:0043169, GO:0044237, GO:0044248, GO:0046872, GO:0046906, GO:0048037, GO:0050896, GO:0051186, GO:…	Ko00940
	OG0000430	evm.model.HiC_scaffold_2.4770	Belongs to the peroxidase family. Classical plant (class III) peroxidase subfamily	GO:0003674, GO:0003824, GO:0004601, GO:0005488, GO:0005575, GO:0005576, GO:0006950, GO:0006979, GO:0008150, GO:0008152, GO:0009056, GO:0009636, GO:0009987, GO:0016209, GO:0016491, GO:0016684, GO:0016999, GO:0017001, GO:0017144, GO:0020037, GO:0042221, GO:0042737, GO:0042743, GO:0042744, GO:0043167, GO:0043169, GO:0044237, GO:0044248, GO:0046872, GO:0046906, GO:0048037, GO:0050896, GO:0051186, GO:…	Ko00940
	OG0001061	evm.model.HiC_scaffold_2.4771	Belongs to the peroxidase family. Classical plant (class III) peroxidase subfamily	GO:0003674, GO:0003824, GO:0004601, GO:0005488, GO:0005575, GO:0005576, GO:0006950, GO:0006979, GO:0008150, GO:0008152, GO:0009056, GO:0009636, GO:0009987, GO:0016209, GO:0016491, GO:0016684, GO:0016999, GO:0017001, GO:0017144, GO:0020037, GO:0042221, GO:0042737, GO:0042743, GO:0042744, GO:0043167, GO:0043169, GO:0044237, GO:0044248, GO:0046872, GO:0046906, GO:0048037, GO:0050896, GO:0051186, GO:…	Ko00940
	OG0000430	evm.model.HiC_scaffold_2.4772	Belongs to the peroxidase family. Classical plant (class III) peroxidase subfamily	GO:0003674, GO:0003824, GO:0004601, GO:0005488, GO:0005575, GO:0005576, GO:0006950, GO:0006979, GO:0008150, GO:0008152, GO:0009056, GO:0009636, GO:0009987, GO:0016209, GO:0016491, GO:0016684, GO:0016999, GO:0017001, GO:0017144, GO:0020037, GO:0042221, GO:0042737, GO:0042743, GO:0042744, GO:0043167, GO:0043169, GO:0044237, GO:0044248, GO:0046872, GO:0046906, GO:0048037, GO:0050896, GO:0051186, GO:…	Ko00940
	OG0000430	evm.model.HiC_scaffold_2.4773	Belongs to the peroxidase family. Classical plant (class III) peroxidase subfamily	GO:0003674, GO:0003824, GO:0004601, GO:0005488, GO:0005575, GO:0005576, GO:0006950, GO:0006979, GO:0008150, GO:0008152, GO:0009056, GO:0009636, GO:0009987, GO:0016209, GO:0016491, GO:0016684, GO:0016999, GO:0017001, GO:0017144, GO:0020037, GO:0042221, GO:0042737, GO:0042743, GO:0042744, GO:0043167, GO:0043169, GO:0044237, GO:0044248, GO:0046872, GO:0046906, GO:0048037, GO:0050896, GO:0051186, GO:…	Ko00940
	OG0000430	evm.model.HiC_scaffold_2.4774	Belongs to the peroxidase family. Classical plant (class III) peroxidase subfamily	GO:0003674, GO:0003824, GO:0004601, GO:0005488, GO:0005575, GO:0005576, GO:0006950, GO:0006979, GO:0008150, GO:0008152, GO:0009056, GO:0009636, GO:0009987, GO:0016209, GO:0016491, GO:0016684, GO:0016999, GO:0017001, GO:0017144, GO:0020037, GO:0042221, GO:0042737, GO:0042743, GO:0042744, GO:0043167, GO:0043169, GO:0044237, GO:0044248, GO:0046872, GO:0046906, GO:0048037, GO:0050896, GO:0051186, GO:…	Ko00940
	OG0000430	evm.model.HiC_scaffold_2.4775	Belongs to the peroxidase family. Classical plant (class III) peroxidase subfamily	GO:0003674, GO:0003824, GO:0004601, GO:0005488, GO:0005575, GO:0005576, GO:0006950, GO:0006979, GO:0008150, GO:0008152, GO:0009056, GO:0009636, GO:0009987, GO:0016209, GO:0016491, GO:0016684, GO:0016999, GO:0017001, GO:0017144, GO:0020037, GO:0042221, GO:0042737, GO:0042743, GO:0042744, GO:0043167, GO:0043169, GO:0044237, GO:0044248, GO:0046872, GO:0046906, GO:0048037, GO:0050896, GO:0051186, GO:…	Ko00940
	OG0000430	evm.model.HiC_scaffold_2.4779	Belongs to the peroxidase family. Classical plant (class III) peroxidase subfamily	GO:0003674, GO:0003824, GO:0004601, GO:0005488, GO:0005575, GO:0005576, GO:0006950, GO:0006979, GO:0008150, GO:0008152, GO:0009056, GO:0009636, GO:0009987, GO:0016209, GO:0016491, GO:0016684, GO:0016999, GO:0017001, GO:0017144, GO:0020037, GO:0042221, GO:0042737, GO:0042743, GO:0042744, GO:0043167, GO:0043169, GO:0044237, GO:0044248, GO:0046872, GO:0046906, GO:0048037, GO:0050896, GO:0051186, GO:…	Ko00940
	OG0000430	evm.model.HiC_scaffold_2.4780	Belongs to the peroxidase family. Classical plant (class III) peroxidase subfamily	GO:0003674, GO:0003824, GO:0004601, GO:0005488, GO:0005575, GO:0005576, GO:0006950, GO:0006979, GO:0008150, GO:0008152, GO:0009056, GO:0009636, GO:0009987, GO:0016209, GO:0016491, GO:0016684, GO:0016999, GO:0017001, GO:0017144, GO:0020037, GO:0042221, GO:0042737, GO:0042743, GO:0042744, GO:0043167, GO:0043169, GO:0044237, GO:0044248, GO:0046872, GO:0046906, GO:0048037, GO:0050896, GO:0051186, GO:…	Ko00940
	OG0000430	evm.model.HiC_scaffold_2.4781	Belongs to the peroxidase family. Classical plant (class III) peroxidase subfamily	GO:0003674, GO:0003824, GO:0004601, GO:0005488, GO:0005575, GO:0005576, GO:0006950, GO:0006979, GO:0008150, GO:0008152, GO:0009056, GO:0009636, GO:0009987, GO:0016209, GO:0016491, GO:0016684, GO:0016999, GO:0017001, GO:0017144, GO:0020037, GO:0042221, GO:0042737, GO:0042743, GO:0042744, GO:0043167, GO:0043169, GO:0044237, GO:0044248, GO:0046872, GO:0046906, GO:0048037, GO:0050896, GO:0051186, GO:…	Ko00940
	OG0000559	evm.model.HiC_scaffold_6.1951	Belongs to the peroxidase family. Classical plant (class III) peroxidase subfamily	GO:0003674, GO:0003824, GO:0004601, GO:0005488, GO:0005575, GO:0005576, GO:0006950, GO:0006979, GO:0008150, GO:0008152, GO:0009056, GO:0009636, GO:0009987, GO:0016209, GO:0016491, GO:0016684, GO:0016999, GO:0017001, GO:0017144, GO:0020037, GO:0042221, GO:0042737, GO:0042743, GO:0042744, GO:0043167, GO:0043169, GO:0044237, GO:0044248, GO:0046872, GO:0046906, GO:0048037, GO:0050896, GO:0051186, GO:…	Ko00940
	OG0000559	evm.model.HiC_scaffold_6.1955	Belongs to the peroxidase family. Classical plant (class III) peroxidase subfamily	GO:0003674, GO:0003824, GO:0004601, GO:0005488, GO:0005575, GO:0005576, GO:0006950, GO:0006979, GO:0008150, GO:0008152, GO:0009056, GO:0009636, GO:0009987, GO:0016209, GO:0016491, GO:0016684, GO:0016999, GO:0017001, GO:0017144, GO:0020037, GO:0042221, GO:0042737, GO:0042743, GO:0042744, GO:0043167, GO:0043169, GO:0044237, GO:0044248, GO:0046872, GO:0046906, GO:0048037, GO:0050896, GO:0051186, GO:…	Ko00940
	OG0000559	evm.model.HiC_scaffold_6.1956	Belongs to the peroxidase family. Classical plant (class III) peroxidase subfamily	GO:0003674, GO:0003824, GO:0004601, GO:0005488, GO:0005575, GO:0005576, GO:0006950, GO:0006979, GO:0008150, GO:0008152, GO:0009056, GO:0009636, GO:0009987, GO:0016209, GO:0016491, GO:0016684, GO:0016999, GO:0017001, GO:0017144, GO:0020037, GO:0042221, GO:0042737, GO:0042743, GO:0042744, GO:0043167, GO:0043169, GO:0044237, GO:0044248, GO:0046872, GO:0046906, GO:0048037, GO:0050896, GO:0051186, GO:…	Ko00940
	OG0000559	evm.model.HiC_scaffold_6.1959	Belongs to the peroxidase family. Classical plant (class III) peroxidase subfamily	GO:0003674, GO:0003824, GO:0004601, GO:0005488, GO:0005575, GO:0005576, GO:0006950, GO:0006979, GO:0008150, GO:0008152, GO:0009056, GO:0009636, GO:0009987, GO:0016209, GO:0016491, GO:0016684, GO:0016999, GO:0017001, GO:0017144, GO:0020037, GO:0042221, GO:0042737, GO:0042743, GO:0042744, GO:0043167, GO:0043169, GO:0044237, GO:0044248, GO:0046872, GO:0046906, GO:0048037, GO:0050896, GO:0051186, GO:…	Ko00940
	OG0000559	evm.model.HiC_scaffold_6.1960	Belongs to the peroxidase family. Classical plant (class III) peroxidase subfamily	GO:0003674, GO:0003824, GO:0004601, GO:0005488, GO:0005575, GO:0005576, GO:0006950, GO:0006979, GO:0008150, GO:0008152, GO:0009056, GO:0009636, GO:0009987, GO:0016209, GO:0016491, GO:0016684, GO:0016999, GO:0017001, GO:0017144, GO:0020037, GO:0042221, GO:0042737, GO:0042743, GO:0042744, GO:0043167, GO:0043169, GO:0044237, GO:0044248, GO:0046872, GO:0046906, GO:0048037, GO:0050896, GO:0051186, GO:…	Ko00940
	OG0000559	evm.model.HiC_scaffold_6.1964	Belongs to the peroxidase family. Classical plant (class III) peroxidase subfamily	GO:0003674, GO:0003824, GO:0004601, GO:0005488, GO:0005575, GO:0005576, GO:0006950, GO:0006979, GO:0008150, GO:0008152, GO:0009056, GO:0009636, GO:0009987, GO:0016209, GO:0016491, GO:0016684, GO:0016999, GO:0017001, GO:0017144, GO:0020037, GO:0042221, GO:0042737, GO:0042743, GO:0042744, GO:0043167, GO:0043169, GO:0044237, GO:0044248, GO:0046872, GO:0046906, GO:0048037, GO:0050896, GO:0051186, GO:…	Ko00940
	OG0006959	evm.model.HiC_scaffold_9.873	Belongs to the peroxidase family. Classical plant (class III) peroxidase subfamily	GO:0003674, GO:0003824, GO:0004601, GO:0005488, GO:0005575, GO:0005576, GO:0005622, GO:0005623, GO:0005634, GO:0005737, GO:0006950, GO:0006979, GO:0008150, GO:0008152, GO:0009056, GO:0009636, GO:0009987, GO:0016209, GO:0016491, GO:0016684, GO:0016999, GO:0017001, GO:0017144, GO:0020037, GO:0042221, GO:0042737, GO:0042743, GO:0042744, GO:0043167, GO:0043169, GO:0043226, GO:0043227, GO:0043229, GO:…	Ko00940
	OG0001026	evm.model.HiC_scaffold_9.884	Belongs to the peroxidase family. Classical plant (class III) peroxidase subfamily	GO:0000902, GO:0002682, GO:0002684, GO:0003674, GO:0003824, GO:0004601, GO:0005488, GO:0005575, GO:0005576, GO:0005618, GO:0005622, GO:0005623, GO:0005737, GO:0005773, GO:0005774, GO:0005794, GO:0006950, GO:0006952, GO:0006970, GO:0006979, GO:0008150, GO:0008152, GO:0009056, GO:0009314, GO:0009416, GO:0009505, GO:0009605, GO:0009607, GO:0009617, GO:0009620, GO:0009628, GO:0009636, GO:0009651, GO:…	Ko00940
	OG0001026	evm.model.HiC_scaffold_9.888	Belongs to the peroxidase family. Classical plant (class III) peroxidase subfamily	GO:0000902, GO:0002682, GO:0002684, GO:0003674, GO:0003824, GO:0004601, GO:0005488, GO:0005575, GO:0005576, GO:0005618, GO:0005622, GO:0005623, GO:0005737, GO:0005773, GO:0005774, GO:0005794, GO:0006950, GO:0006952, GO:0006970, GO:0006979, GO:0008150, GO:0008152, GO:0009056, GO:0009314, GO:0009416, GO:0009505, GO:0009605, GO:0009607, GO:0009617, GO:0009620, GO:0009628, GO:0009636, GO:0009651, GO:…	Ko00940
	OG0003255	evm.model.HiC_scaffold_1.1098	Belongs to the plant LTP family
	OG0003255	evm.model.HiC_scaffold_1.5554	Belongs to the plant LTP family
	OG0002253	evm.model.HiC_scaffold_6.2712	Belongs to the plant LTP family
	OG0002253	evm.model.HiC_scaffold_6.2720	Belongs to the plant LTP family
	OG0002253	evm.model.HiC_scaffold_9.1964	Belongs to the plant LTP family
	OG0000030	evm.model.HiC_scaffold_1.1016	Belongs to the protein kinase superfamily	GO:0000166, GO:0003674, GO:0003824, GO:0004672, GO:0004674, GO:0005488, GO:0005524, GO:0005575, GO:0005623, GO:0005886, GO:0006464, GO:0006468, GO:0006793, GO:0006796, GO:0006807, GO:0008144, GO:0008150, GO:0008152, GO:0009987, GO:0016020, GO:0016021, GO:0016301, GO:0016310, GO:0016740, GO:0016772, GO:0016773, GO:0017076, GO:0019538, GO:0030554, GO:0031224, GO:0032553, GO:0032555, GO:0032559, GO:…
	OG0000030	evm.model.HiC_scaffold_1.1018	Belongs to the protein kinase superfamily	GO:0000166, GO:0003674, GO:0003824, GO:0004672, GO:0004674, GO:0005488, GO:0005524, GO:0005575, GO:0005623, GO:0005886, GO:0006464, GO:0006468, GO:0006793, GO:0006796, GO:0006807, GO:0008144, GO:0008150, GO:0008152, GO:0009987, GO:0016020, GO:0016021, GO:0016301, GO:0016310, GO:0016740, GO:0016772, GO:0016773, GO:0017076, GO:0019538, GO:0030554, GO:0031224, GO:0032553, GO:0032555, GO:0032559, GO:…
	OG0000030	evm.model.HiC_scaffold_1.1033	Belongs to the protein kinase superfamily	GO:0000166, GO:0003674, GO:0003824, GO:0004672, GO:0004674, GO:0005488, GO:0005524, GO:0005575, GO:0005623, GO:0005886, GO:0006464, GO:0006468, GO:0006793, GO:0006796, GO:0006807, GO:0008144, GO:0008150, GO:0008152, GO:0009987, GO:0016020, GO:0016021, GO:0016301, GO:0016310, GO:0016740, GO:0016772, GO:0016773, GO:0017076, GO:0019538, GO:0030554, GO:0031224, GO:0032553, GO:0032555, GO:0032559, GO:…
	OG0000030	evm.model.HiC_scaffold_1.1036	Belongs to the protein kinase superfamily	GO:0000166, GO:0003674, GO:0003824, GO:0004672, GO:0004674, GO:0005488, GO:0005524, GO:0005575, GO:0005623, GO:0005886, GO:0006464, GO:0006468, GO:0006793, GO:0006796, GO:0006807, GO:0008144, GO:0008150, GO:0008152, GO:0009987, GO:0016020, GO:0016021, GO:0016301, GO:0016310, GO:0016740, GO:0016772, GO:0016773, GO:0017076, GO:0019538, GO:0030554, GO:0031224, GO:0032553, GO:0032555, GO:0032559, GO:…
	OG0000030	evm.model.HiC_scaffold_1.1039	Belongs to the protein kinase superfamily	GO:0000166, GO:0003674, GO:0003824, GO:0004672, GO:0004674, GO:0005488, GO:0005524, GO:0005575, GO:0005623, GO:0005886, GO:0006464, GO:0006468, GO:0006793, GO:0006796, GO:0006807, GO:0008144, GO:0008150, GO:0008152, GO:0009987, GO:0016020, GO:0016021, GO:0016301, GO:0016310, GO:0016740, GO:0016772, GO:0016773, GO:0017076, GO:0019538, GO:0030554, GO:0031224, GO:0032553, GO:0032555, GO:0032559, GO:…
	OG0000030	evm.model.HiC_scaffold_1.1040	Belongs to the protein kinase superfamily	GO:0000166, GO:0003674, GO:0003824, GO:0004672, GO:0004674, GO:0005488, GO:0005524, GO:0005575, GO:0005623, GO:0005886, GO:0006464, GO:0006468, GO:0006793, GO:0006796, GO:0006807, GO:0008144, GO:0008150, GO:0008152, GO:0009987, GO:0016020, GO:0016021, GO:0016301, GO:0016310, GO:0016740, GO:0016772, GO:0016773, GO:0017076, GO:0019538, GO:0030554, GO:0031224, GO:0032553, GO:0032555, GO:0032559, GO:…
	OG0000030	evm.model.HiC_scaffold_1.1049	Belongs to the protein kinase superfamily	GO:0000166, GO:0003674, GO:0003824, GO:0004672, GO:0004674, GO:0005488, GO:0005524, GO:0005575, GO:0005623, GO:0005886, GO:0006464, GO:0006468, GO:0006793, GO:0006796, GO:0006807, GO:0008144, GO:0008150, GO:0008152, GO:0009987, GO:0016020, GO:0016021, GO:0016301, GO:0016310, GO:0016740, GO:0016772, GO:0016773, GO:0017076, GO:0019538, GO:0030554, GO:0031224, GO:0032553, GO:0032555, GO:0032559, GO:…
	OG0000030	evm.model.HiC_scaffold_1.1050	Belongs to the protein kinase superfamily	GO:0000166, GO:0003674, GO:0003824, GO:0004672, GO:0004674, GO:0005488, GO:0005524, GO:0005575, GO:0005623, GO:0005886, GO:0006464, GO:0006468, GO:0006793, GO:0006796, GO:0006807, GO:0008144, GO:0008150, GO:0008152, GO:0009987, GO:0016020, GO:0016021, GO:0016301, GO:0016310, GO:0016740, GO:0016772, GO:0016773, GO:0017076, GO:0019538, GO:0030554, GO:0031224, GO:0032553, GO:0032555, GO:0032559, GO:…
	OG0000030	evm.model.HiC_scaffold_1.1051	Belongs to the protein kinase superfamily	GO:0000166, GO:0003674, GO:0003824, GO:0004672, GO:0004674, GO:0005488, GO:0005524, GO:0005575, GO:0005623, GO:0005886, GO:0006464, GO:0006468, GO:0006793, GO:0006796, GO:0006807, GO:0008144, GO:0008150, GO:0008152, GO:0009987, GO:0016020, GO:0016021, GO:0016301, GO:0016310, GO:0016740, GO:0016772, GO:0016773, GO:0017076, GO:0019538, GO:0030554, GO:0031224, GO:0032553, GO:0032555, GO:0032559, GO:…
	OG0000030	evm.model.HiC_scaffold_1.1056	Belongs to the protein kinase superfamily	GO:0000166, GO:0003674, GO:0003824, GO:0004672, GO:0004674, GO:0005488, GO:0005524, GO:0005575, GO:0005623, GO:0005886, GO:0006464, GO:0006468, GO:0006793, GO:0006796, GO:0006807, GO:0008144, GO:0008150, GO:0008152, GO:0009987, GO:0016020, GO:0016021, GO:0016301, GO:0016310, GO:0016740, GO:0016772, GO:0016773, GO:0017076, GO:0019538, GO:0030554, GO:0031224, GO:0032553, GO:0032555, GO:0032559, GO:…
	OG0000030	evm.model.HiC_scaffold_1.1060	Belongs to the protein kinase superfamily	GO:0000166, GO:0003674, GO:0003824, GO:0004672, GO:0004674, GO:0005488, GO:0005524, GO:0005575, GO:0005623, GO:0005886, GO:0006464, GO:0006468, GO:0006793, GO:0006796, GO:0006807, GO:0008144, GO:0008150, GO:0008152, GO:0009987, GO:0016020, GO:0016021, GO:0016301, GO:0016310, GO:0016740, GO:0016772, GO:0016773, GO:0017076, GO:0019538, GO:0030554, GO:0031224, GO:0032553, GO:0032555, GO:0032559, GO:…
	OG0000030	evm.model.HiC_scaffold_1.1061	Belongs to the protein kinase superfamily	GO:0000166, GO:0003674, GO:0003824, GO:0004672, GO:0004674, GO:0005488, GO:0005524, GO:0005575, GO:0005623, GO:0005886, GO:0006464, GO:0006468, GO:0006793, GO:0006796, GO:0006807, GO:0008144, GO:0008150, GO:0008152, GO:0009987, GO:0016020, GO:0016021, GO:0016301, GO:0016310, GO:0016740, GO:0016772, GO:0016773, GO:0017076, GO:0019538, GO:0030554, GO:0031224, GO:0032553, GO:0032555, GO:0032559, GO:…
	OG0000030	evm.model.HiC_scaffold_1.4442	Belongs to the protein kinase superfamily	GO:0000166, GO:0003674, GO:0003824, GO:0004672, GO:0004674, GO:0005488, GO:0005524, GO:0005575, GO:0005623, GO:0005886, GO:0006464, GO:0006468, GO:0006793, GO:0006796, GO:0006807, GO:0008144, GO:0008150, GO:0008152, GO:0009987, GO:0016020, GO:0016021, GO:0016301, GO:0016310, GO:0016740, GO:0016772, GO:0016773, GO:0017076, GO:0019538, GO:0030554, GO:0031224, GO:0032553, GO:0032555, GO:0032559, GO:…
	OG0000231	evm.model.HiC_scaffold_11.3330	belongs to the protein kinase superfamily	GO:0000166, GO:0000187, GO:0001932, GO:0001934, GO:0002218, GO:0002221, GO:0002253, GO:0002376, GO:0002682, GO:0002684, GO:0002757, GO:0002758, GO:0002764, GO:0002831, GO:0002833, GO:0003674, GO:0003824, GO:0004672, GO:0004674, GO:0004675, GO:0004888, GO:0005488, GO:0005524, GO:0005575, GO:0005623, GO:0005886, GO:0006464, GO:0006468, GO:0006793, GO:0006796, GO:0006807, GO:0006950, GO:0006952, GO:…
	OG0001017	evm.model.HiC_scaffold_2.564	Belongs to the protein kinase superfamily	GO:0000166, GO:0003674, GO:0003824, GO:0004672, GO:0004674, GO:0004675, GO:0004888, GO:0005488, GO:0005515, GO:0005524, GO:0005575, GO:0005622, GO:0005623, GO:0005634, GO:0005737, GO:0005886, GO:0006464, GO:0006468, GO:0006793, GO:0006796, GO:0006807, GO:0006950, GO:0006952, GO:0007154, GO:0007165, GO:0007166, GO:0007167, GO:0007178, GO:0008134, GO:0008144, GO:0008150, GO:0008152, GO:0009987, GO:…
	OG0001017	evm.model.HiC_scaffold_2.566	belongs to the protein kinase superfamily	GO:0000166, GO:0003674, GO:0003824, GO:0004672, GO:0004674, GO:0004675, GO:0004888, GO:0005488, GO:0005515, GO:0005524, GO:0005575, GO:0005622, GO:0005623, GO:0005634, GO:0005737, GO:0005886, GO:0006464, GO:0006468, GO:0006793, GO:0006796, GO:0006807, GO:0006950, GO:0006952, GO:0007154, GO:0007165, GO:0007166, GO:0007167, GO:0007178, GO:0008134, GO:0008144, GO:0008150, GO:0008152, GO:0009987, GO:…
	OG0001017	evm.model.HiC_scaffold_2.568	Belongs to the protein kinase superfamily	GO:0000166, GO:0003674, GO:0003824, GO:0004672, GO:0004674, GO:0004675, GO:0004888, GO:0005488, GO:0005515, GO:0005524, GO:0005575, GO:0005622, GO:0005623, GO:0005634, GO:0005737, GO:0005886, GO:0006464, GO:0006468, GO:0006793, GO:0006796, GO:0006807, GO:0006950, GO:0006952, GO:0007154, GO:0007165, GO:0007166, GO:0007167, GO:0007178, GO:0008134, GO:0008144, GO:0008150, GO:0008152, GO:0009987, GO:…
	OG0001017	evm.model.HiC_scaffold_2.572	belongs to the protein kinase superfamily	GO:0000166, GO:0003674, GO:0003824, GO:0004672, GO:0004674, GO:0004675, GO:0004888, GO:0005488, GO:0005515, GO:0005524, GO:0005575, GO:0005622, GO:0005623, GO:0005634, GO:0005737, GO:0005886, GO:0006464, GO:0006468, GO:0006793, GO:0006796, GO:0006807, GO:0006950, GO:0006952, GO:0007154, GO:0007165, GO:0007166, GO:0007167, GO:0007178, GO:0008134, GO:0008144, GO:0008150, GO:0008152, GO:0009987, GO:…
	OG0001017	evm.model.HiC_scaffold_2.573	belongs to the protein kinase superfamily	GO:0000166, GO:0003674, GO:0003824, GO:0004672, GO:0004674, GO:0004675, GO:0004888, GO:0005488, GO:0005515, GO:0005524, GO:0005575, GO:0005622, GO:0005623, GO:0005634, GO:0005737, GO:0005886, GO:0006464, GO:0006468, GO:0006793, GO:0006796, GO:0006807, GO:0006950, GO:0006952, GO:0007154, GO:0007165, GO:0007166, GO:0007167, GO:0007178, GO:0008134, GO:0008144, GO:0008150, GO:0008152, GO:0009987, GO:…
	OG0000231	evm.model.HiC_scaffold_2.1583	belongs to the protein kinase superfamily	GO:0000166, GO:0002218, GO:0002221, GO:0002253, GO:0002376, GO:0002682, GO:0002684, GO:0002757, GO:0002758, GO:0002764, GO:0003674, GO:0003824, GO:0004672, GO:0004674, GO:0004675, GO:0004888, GO:0005488, GO:0005524, GO:0005575, GO:0005623, GO:0005886, GO:0006464, GO:0006468, GO:0006793, GO:0006796, GO:0006807, GO:0006950, GO:0006952, GO:0006955, GO:0007154, GO:0007165, GO:0007166, GO:0007167, GO:…	Ko04626
	OG0000811	evm.model.HiC_scaffold_2.1941	belongs to the protein kinase superfamily	GO:0000166, GO:0002218, GO:0002221, GO:0002253, GO:0002376, GO:0002682, GO:0002684, GO:0002757, GO:0002758, GO:0002764, GO:0003674, GO:0003824, GO:0004672, GO:0004674, GO:0004675, GO:0004888, GO:0005488, GO:0005524, GO:0005575, GO:0005622, GO:0005623, GO:0005737, GO:0005777, GO:0005886, GO:0006464, GO:0006468, GO:0006793, GO:0006796, GO:0006807, GO:0006950, GO:0006952, GO:0006955, GO:0007154, GO:…
	OG0000030	evm.model.HiC_scaffold_3.6	Belongs to the protein kinase superfamily	GO:0000166, GO:0003674, GO:0003824, GO:0004672, GO:0004674, GO:0005488, GO:0005524, GO:0005575, GO:0005623, GO:0005886, GO:0006464, GO:0006468, GO:0006793, GO:0006796, GO:0006807, GO:0008144, GO:0008150, GO:0008152, GO:0009987, GO:0016020, GO:0016021, GO:0016301, GO:0016310, GO:0016740, GO:0016772, GO:0016773, GO:0017076, GO:0019538, GO:0030554, GO:0031224, GO:0032553, GO:0032555, GO:0032559, GO:…
	OG0000030	evm.model.HiC_scaffold_3.9	Belongs to the protein kinase superfamily	GO:0000166, GO:0003674, GO:0003824, GO:0004672, GO:0004674, GO:0005488, GO:0005524, GO:0005575, GO:0005623, GO:0005886, GO:0006464, GO:0006468, GO:0006793, GO:0006796, GO:0006807, GO:0008144, GO:0008150, GO:0008152, GO:0009987, GO:0016020, GO:0016021, GO:0016301, GO:0016310, GO:0016740, GO:0016772, GO:0016773, GO:0017076, GO:0019538, GO:0030554, GO:0031224, GO:0032553, GO:0032555, GO:0032559, GO:…
	OG0000030	evm.model.HiC_scaffold_3.13	Belongs to the protein kinase superfamily	GO:0000166, GO:0003674, GO:0003824, GO:0004672, GO:0004674, GO:0005488, GO:0005524, GO:0005575, GO:0005623, GO:0005886, GO:0006464, GO:0006468, GO:0006793, GO:0006796, GO:0006807, GO:0008144, GO:0008150, GO:0008152, GO:0009987, GO:0016020, GO:0016021, GO:0016301, GO:0016310, GO:0016740, GO:0016772, GO:0016773, GO:0017076, GO:0019538, GO:0030554, GO:0031224, GO:0032553, GO:0032555, GO:0032559, GO:…
	OG0000231	evm.model.HiC_scaffold_3.980	Belongs to the protein kinase superfamily
	OG0000788	evm.model.HiC_scaffold_4.478	belongs to the protein kinase superfamily	GO:0000003, GO:0000166, GO:0003674, GO:0003824, GO:0004672, GO:0004674, GO:0005488, GO:0005515, GO:0005516, GO:0005524, GO:0005575, GO:0005623, GO:0005886, GO:0006464, GO:0006468, GO:0006793, GO:0006796, GO:0006807, GO:0007154, GO:0008037, GO:0008144, GO:0008150, GO:0008152, GO:0009856, GO:0009875, GO:0009987, GO:0016020, GO:0016021, GO:0016301, GO:0016310, GO:0016740, GO:0016772, GO:0016773, GO:…
	OG0000788	evm.model.HiC_scaffold_4.479	Belongs to the protein kinase superfamily	GO:0000003, GO:0000166, GO:0003674, GO:0003824, GO:0004672, GO:0004674, GO:0005488, GO:0005515, GO:0005516, GO:0005524, GO:0005575, GO:0005623, GO:0005886, GO:0006464, GO:0006468, GO:0006793, GO:0006796, GO:0006807, GO:0007154, GO:0008037, GO:0008144, GO:0008150, GO:0008152, GO:0009856, GO:0009875, GO:0009987, GO:0016020, GO:0016021, GO:0016301, GO:0016310, GO:0016740, GO:0016772, GO:0016773, GO:…
	OG0000788	evm.model.HiC_scaffold_4.481	Belongs to the protein kinase superfamily	GO:0000003, GO:0000166, GO:0003674, GO:0003824, GO:0004672, GO:0004674, GO:0005488, GO:0005515, GO:0005516, GO:0005524, GO:0005575, GO:0005623, GO:0005886, GO:0006464, GO:0006468, GO:0006793, GO:0006796, GO:0006807, GO:0007154, GO:0008037, GO:0008144, GO:0008150, GO:0008152, GO:0009856, GO:0009875, GO:0009987, GO:0016020, GO:0016021, GO:0016301, GO:0016310, GO:0016740, GO:0016772, GO:0016773, GO:…
	OG0000788	evm.model.HiC_scaffold_4.482	Belongs to the protein kinase superfamily	GO:0000003, GO:0000166, GO:0003674, GO:0003824, GO:0004672, GO:0004674, GO:0005488, GO:0005515, GO:0005516, GO:0005524, GO:0005575, GO:0005623, GO:0005886, GO:0006464, GO:0006468, GO:0006793, GO:0006796, GO:0006807, GO:0007154, GO:0008037, GO:0008144, GO:0008150, GO:0008152, GO:0009856, GO:0009875, GO:0009987, GO:0016020, GO:0016021, GO:0016301, GO:0016310, GO:0016740, GO:0016772, GO:0016773, GO:…
	OG0017722	evm.model.HiC_scaffold_4.635	Belongs to the protein kinase superfamily
	OG0000231	evm.model.HiC_scaffold_4.2502	Belongs to the protein kinase superfamily	GO:0000166, GO:0002218, GO:0002221, GO:0002253, GO:0002376, GO:0002682, GO:0002684, GO:0002757, GO:0002758, GO:0002764, GO:0003674, GO:0003824, GO:0004672, GO:0004674, GO:0004675, GO:0004888, GO:0005488, GO:0005524, GO:0005575, GO:0005623, GO:0005886, GO:0006464, GO:0006468, GO:0006793, GO:0006796, GO:0006807, GO:0006950, GO:0006952, GO:0006955, GO:0007154, GO:0007165, GO:0007166, GO:0007167, GO:…	Ko04626
	OG0000231	evm.model.HiC_scaffold_4.5819	belongs to the protein kinase superfamily	GO:0000166, GO:0002218, GO:0002221, GO:0002253, GO:0002376, GO:0002682, GO:0002684, GO:0002757, GO:0002758, GO:0002764, GO:0003674, GO:0003824, GO:0004672, GO:0004674, GO:0004675, GO:0004888, GO:0005488, GO:0005524, GO:0005575, GO:0005622, GO:0005623, GO:0005737, GO:0005886, GO:0006464, GO:0006468, GO:0006793, GO:0006796, GO:0006807, GO:0006950, GO:0006952, GO:0006955, GO:0007154, GO:0007165, GO:…
	OG0000231	evm.model.HiC_scaffold_5.300	Belongs to the protein kinase superfamily	GO:0000166, GO:0003674, GO:0003824, GO:0004672, GO:0004674, GO:0004675, GO:0004888, GO:0005488, GO:0005524, GO:0005575, GO:0005623, GO:0005886, GO:0006464, GO:0006468, GO:0006793, GO:0006796, GO:0006807, GO:0006950, GO:0006952, GO:0007154, GO:0007165, GO:0007166, GO:0007167, GO:0007178, GO:0008144, GO:0008150, GO:0008152, GO:0009987, GO:0016020, GO:0016301, GO:0016310, GO:0016740, GO:0016772, GO:…	Ko04626
	OG0000231	evm.model.HiC_scaffold_6.3098	Belongs to the protein kinase superfamily	GO:0000166, GO:0002218, GO:0002221, GO:0002253, GO:0002376, GO:0002682, GO:0002684, GO:0002757, GO:0002758, GO:0002764, GO:0003674, GO:0003824, GO:0004672, GO:0004674, GO:0004675, GO:0004888, GO:0005488, GO:0005524, GO:0005575, GO:0005623, GO:0005886, GO:0006464, GO:0006468, GO:0006793, GO:0006796, GO:0006807, GO:0006950, GO:0006952, GO:0006955, GO:0007154, GO:0007165, GO:0007166, GO:0007167, GO:…
	OG0000788	evm.model.HiC_scaffold_7.1306	belongs to the protein kinase superfamily
	OG0000788	evm.model.HiC_scaffold_7.1311	belongs to the protein kinase superfamily
	OG0000231	evm.model.HiC_scaffold_8.877	Belongs to the protein kinase superfamily	GO:0000166, GO:0002218, GO:0002221, GO:0002253, GO:0002376, GO:0002682, GO:0002684, GO:0002757, GO:0002758, GO:0002764, GO:0003674, GO:0003824, GO:0004672, GO:0004674, GO:0004675, GO:0004888, GO:0005488, GO:0005524, GO:0005575, GO:0005622, GO:0005623, GO:0005737, GO:0005777, GO:0005886, GO:0006464, GO:0006468, GO:0006793, GO:0006796, GO:0006807, GO:0006950, GO:0006952, GO:0006955, GO:0007154, GO:…
	OG0000231	evm.model.HiC_scaffold_8.3850	belongs to the protein kinase superfamily	GO:0000166, GO:0002218, GO:0002221, GO:0002253, GO:0002376, GO:0002682, GO:0002684, GO:0002757, GO:0002758, GO:0002764, GO:0003674, GO:0003824, GO:0004672, GO:0004674, GO:0004675, GO:0004888, GO:0005488, GO:0005524, GO:0005575, GO:0005623, GO:0005886, GO:0006464, GO:0006468, GO:0006793, GO:0006796, GO:0006807, GO:0006950, GO:0006952, GO:0006955, GO:0007154, GO:0007165, GO:0007166, GO:0007167, GO:…
	OG0000231	evm.model.HiC_scaffold_9.2582	Belongs to the protein kinase superfamily	GO:0000166, GO:0003674, GO:0003824, GO:0004672, GO:0004674, GO:0004675, GO:0004888, GO:0005488, GO:0005524, GO:0005575, GO:0005623, GO:0005886, GO:0006464, GO:0006468, GO:0006793, GO:0006796, GO:0006807, GO:0006950, GO:0006952, GO:0007154, GO:0007165, GO:0007166, GO:0007167, GO:0007178, GO:0008144, GO:0008150, GO:0008152, GO:0009987, GO:0016020, GO:0016301, GO:0016310, GO:0016740, GO:0016772, GO:…	Ko04626
	OG0000041	evm.model.HiC_scaffold_1.468	Belongs to the protein kinase superfamily. Ser Thr protein kinase family	GO:0000003, GO:0000166, GO:0003006, GO:0003674, GO:0003824, GO:0004672, GO:0004674, GO:0005488, GO:0005524, GO:0005575, GO:0005623, GO:0005886, GO:0006464, GO:0006468, GO:0006793, GO:0006796, GO:0006807, GO:0007275, GO:0008144, GO:0008150, GO:0008152, GO:0009790, GO:0009791, GO:0009793, GO:0009888, GO:0009987, GO:0010065, GO:0010067, GO:0010087, GO:0010154, GO:0016020, GO:0016021, GO:0016301, GO:…
	OG0000041	evm.model.HiC_scaffold_1.474	Belongs to the protein kinase superfamily. Ser Thr protein kinase family	GO:0000003, GO:0000166, GO:0003006, GO:0003674, GO:0003824, GO:0004672, GO:0004674, GO:0005488, GO:0005524, GO:0005575, GO:0005623, GO:0005886, GO:0006464, GO:0006468, GO:0006793, GO:0006796, GO:0006807, GO:0007275, GO:0008144, GO:0008150, GO:0008152, GO:0009790, GO:0009791, GO:0009793, GO:0009888, GO:0009987, GO:0010065, GO:0010067, GO:0010087, GO:0010154, GO:0016020, GO:0016021, GO:0016301, GO:…
	OG0000041	evm.model.HiC_scaffold_1.476	Belongs to the protein kinase superfamily. Ser Thr protein kinase family	GO:0000003, GO:0000166, GO:0003006, GO:0003674, GO:0003824, GO:0004672, GO:0004674, GO:0005488, GO:0005524, GO:0005575, GO:0005623, GO:0005886, GO:0006464, GO:0006468, GO:0006793, GO:0006796, GO:0006807, GO:0007275, GO:0008144, GO:0008150, GO:0008152, GO:0009790, GO:0009791, GO:0009793, GO:0009888, GO:0009987, GO:0010065, GO:0010067, GO:0010087, GO:0010154, GO:0016020, GO:0016021, GO:0016301, GO:…
	OG0000041	evm.model.HiC_scaffold_1.483	Belongs to the protein kinase superfamily. Ser Thr protein kinase family	GO:0000003, GO:0000166, GO:0003006, GO:0003674, GO:0003824, GO:0004672, GO:0004674, GO:0005488, GO:0005524, GO:0005575, GO:0005623, GO:0005886, GO:0006464, GO:0006468, GO:0006793, GO:0006796, GO:0006807, GO:0007275, GO:0008144, GO:0008150, GO:0008152, GO:0009790, GO:0009791, GO:0009793, GO:0009888, GO:0009987, GO:0010065, GO:0010067, GO:0010087, GO:0010154, GO:0016020, GO:0016021, GO:0016301, GO:…
	OG0000041	evm.model.HiC_scaffold_1.485	Belongs to the protein kinase superfamily. Ser Thr protein kinase family	GO:0000003, GO:0000166, GO:0003006, GO:0003674, GO:0003824, GO:0004672, GO:0004674, GO:0005488, GO:0005524, GO:0005575, GO:0005623, GO:0005886, GO:0006464, GO:0006468, GO:0006793, GO:0006796, GO:0006807, GO:0007275, GO:0008144, GO:0008150, GO:0008152, GO:0009790, GO:0009791, GO:0009793, GO:0009888, GO:0009987, GO:0010065, GO:0010067, GO:0010087, GO:0010154, GO:0016020, GO:0016021, GO:0016301, GO:…
	OG0000041	evm.model.HiC_scaffold_1.487	Belongs to the protein kinase superfamily. Ser Thr protein kinase family	GO:0000003, GO:0000166, GO:0003006, GO:0003674, GO:0003824, GO:0004672, GO:0004674, GO:0005488, GO:0005524, GO:0005575, GO:0005623, GO:0005886, GO:0006464, GO:0006468, GO:0006793, GO:0006796, GO:0006807, GO:0007275, GO:0008144, GO:0008150, GO:0008152, GO:0009790, GO:0009791, GO:0009793, GO:0009888, GO:0009987, GO:0010065, GO:0010067, GO:0010087, GO:0010154, GO:0016020, GO:0016021, GO:0016301, GO:…
	OG0000041	evm.model.HiC_scaffold_1.490	Belongs to the protein kinase superfamily. Ser Thr protein kinase family	GO:0000003, GO:0000166, GO:0003006, GO:0003674, GO:0003824, GO:0004672, GO:0004674, GO:0005488, GO:0005524, GO:0005575, GO:0005623, GO:0005886, GO:0006464, GO:0006468, GO:0006793, GO:0006796, GO:0006807, GO:0007275, GO:0008144, GO:0008150, GO:0008152, GO:0009790, GO:0009791, GO:0009793, GO:0009888, GO:0009987, GO:0010065, GO:0010067, GO:0010087, GO:0010154, GO:0016020, GO:0016021, GO:0016301, GO:…
	OG0000041	evm.model.HiC_scaffold_1.493	Belongs to the protein kinase superfamily. Ser Thr protein kinase family	GO:0000003, GO:0000166, GO:0003006, GO:0003674, GO:0003824, GO:0004672, GO:0004674, GO:0005488, GO:0005524, GO:0005575, GO:0005623, GO:0005886, GO:0006464, GO:0006468, GO:0006793, GO:0006796, GO:0006807, GO:0007275, GO:0008144, GO:0008150, GO:0008152, GO:0009790, GO:0009791, GO:0009793, GO:0009888, GO:0009987, GO:0010065, GO:0010067, GO:0010087, GO:0010154, GO:0016020, GO:0016021, GO:0016301, GO:…
	OG0000041	evm.model.HiC_scaffold_1.495	Belongs to the protein kinase superfamily. Ser Thr protein kinase family	GO:0000003, GO:0000166, GO:0003006, GO:0003674, GO:0003824, GO:0004672, GO:0004674, GO:0005488, GO:0005524, GO:0005575, GO:0005623, GO:0005886, GO:0006464, GO:0006468, GO:0006793, GO:0006796, GO:0006807, GO:0007275, GO:0008144, GO:0008150, GO:0008152, GO:0009790, GO:0009791, GO:0009793, GO:0009888, GO:0009987, GO:0010065, GO:0010067, GO:0010087, GO:0010154, GO:0016020, GO:0016021, GO:0016301, GO:…
	OG0000041	evm.model.HiC_scaffold_1.496	Belongs to the protein kinase superfamily. Ser Thr protein kinase family
	OG0000041	evm.model.HiC_scaffold_1.503	Belongs to the protein kinase superfamily. Ser Thr protein kinase family	GO:0000003, GO:0000166, GO:0003006, GO:0003674, GO:0003824, GO:0004672, GO:0004674, GO:0005488, GO:0005524, GO:0005575, GO:0005623, GO:0005886, GO:0006464, GO:0006468, GO:0006793, GO:0006796, GO:0006807, GO:0007275, GO:0008144, GO:0008150, GO:0008152, GO:0009790, GO:0009791, GO:0009793, GO:0009888, GO:0009987, GO:0010065, GO:0010067, GO:0010087, GO:0010154, GO:0016020, GO:0016021, GO:0016301, GO:…
	OG0000041	evm.model.HiC_scaffold_1.514	Belongs to the protein kinase superfamily. Ser Thr protein kinase family	GO:0000003, GO:0000166, GO:0003006, GO:0003674, GO:0003824, GO:0004672, GO:0004674, GO:0005488, GO:0005524, GO:0005575, GO:0005623, GO:0005886, GO:0006464, GO:0006468, GO:0006793, GO:0006796, GO:0006807, GO:0007275, GO:0008144, GO:0008150, GO:0008152, GO:0009790, GO:0009791, GO:0009793, GO:0009888, GO:0009987, GO:0010065, GO:0010067, GO:0010087, GO:0010154, GO:0016020, GO:0016021, GO:0016301, GO:…
	OG0000041	evm.model.HiC_scaffold_1.572	Belongs to the protein kinase superfamily. Ser Thr protein kinase family	GO:0000003, GO:0000166, GO:0003006, GO:0003674, GO:0003824, GO:0004672, GO:0004674, GO:0005488, GO:0005524, GO:0005575, GO:0005623, GO:0005886, GO:0006464, GO:0006468, GO:0006793, GO:0006796, GO:0006807, GO:0007275, GO:0008144, GO:0008150, GO:0008152, GO:0009790, GO:0009791, GO:0009793, GO:0009888, GO:0009987, GO:0010065, GO:0010067, GO:0010087, GO:0010154, GO:0016020, GO:0016021, GO:0016301, GO:…
	OG0000185	evm.model.HiC_scaffold_1.1413	Belongs to the protein kinase superfamily. Ser Thr protein kinase family		Ko04626
	OG0000041	evm.model.HiC_scaffold_1.2481	Belongs to the protein kinase superfamily. Ser Thr protein kinase family	GO:0000003, GO:0000166, GO:0003006, GO:0003674, GO:0003824, GO:0004672, GO:0004674, GO:0005488, GO:0005524, GO:0005575, GO:0005623, GO:0005886, GO:0006464, GO:0006468, GO:0006793, GO:0006796, GO:0006807, GO:0007275, GO:0008144, GO:0008150, GO:0008152, GO:0009790, GO:0009791, GO:0009793, GO:0009888, GO:0009987, GO:0010065, GO:0010067, GO:0010087, GO:0010154, GO:0016020, GO:0016021, GO:0016301, GO:…
	OG0021686	evm.model.HiC_scaffold_1.3024	Belongs to the protein kinase superfamily. Ser Thr protein kinase family	GO:0000166, GO:0003674, GO:0003824, GO:0004672, GO:0004674, GO:0005488, GO:0005524, GO:0005575, GO:0005623, GO:0005886, GO:0006464, GO:0006468, GO:0006793, GO:0006796, GO:0006807, GO:0008144, GO:0008150, GO:0008152, GO:0009987, GO:0016020, GO:0016021, GO:0016301, GO:0016310, GO:0016740, GO:0016772, GO:0016773, GO:0017076, GO:0019538, GO:0030554, GO:0031224, GO:0032553, GO:0032555, GO:0032559, GO:…
	OG0000070	evm.model.HiC_scaffold_1.3986	Belongs to the protein kinase superfamily. Ser Thr protein kinase family
	OG0000185	evm.model.HiC_scaffold_1.4128	Belongs to the protein kinase superfamily. Ser Thr protein kinase family		Ko04626
	OG0000323	evm.model.HiC_scaffold_1.4524	Belongs to the protein kinase superfamily. Ser Thr protein kinase family
	OG0000617	evm.model.HiC_scaffold_1.4597	Belongs to the protein kinase superfamily. Ser Thr protein kinase family
	OG0000070	evm.model.HiC_scaffold_1.4600	Belongs to the protein kinase superfamily. Ser Thr protein kinase family
	OG0000070	evm.model.HiC_scaffold_1.4608	Belongs to the protein kinase superfamily. Ser Thr protein kinase family	GO:0000166, GO:0003674, GO:0003824, GO:0004672, GO:0004674, GO:0005488, GO:0005524, GO:0005575, GO:0005623, GO:0005886, GO:0006464, GO:0006468, GO:0006793, GO:0006796, GO:0006807, GO:0008144, GO:0008150, GO:0008152, GO:0009987, GO:0016020, GO:0016021, GO:0016301, GO:0016310, GO:0016740, GO:0016772, GO:0016773, GO:0017076, GO:0019538, GO:0030554, GO:0031224, GO:0032553, GO:0032555, GO:0032559, GO:…
	OG0000070	evm.model.HiC_scaffold_1.4636	Belongs to the protein kinase superfamily. Ser Thr protein kinase family
	OG0000070	evm.model.HiC_scaffold_1.4652	Belongs to the protein kinase superfamily. Ser Thr protein kinase family
	OG0000070	evm.model.HiC_scaffold_1.4653	Belongs to the protein kinase superfamily. Ser Thr protein kinase family
	OG0000185	evm.model.HiC_scaffold_10.2186	Belongs to the protein kinase superfamily. Ser Thr protein kinase family		Ko04626
	OG0000041	evm.model.HiC_scaffold_11.2025	Belongs to the protein kinase superfamily. Ser Thr protein kinase family	GO:0000003, GO:0000166, GO:0003006, GO:0003674, GO:0003824, GO:0004672, GO:0004674, GO:0005488, GO:0005524, GO:0005575, GO:0005623, GO:0005886, GO:0006464, GO:0006468, GO:0006793, GO:0006796, GO:0006807, GO:0007275, GO:0008144, GO:0008150, GO:0008152, GO:0009790, GO:0009791, GO:0009793, GO:0009888, GO:0009987, GO:0010065, GO:0010067, GO:0010087, GO:0010154, GO:0016020, GO:0016021, GO:0016301, GO:…
	OG0000617	evm.model.HiC_scaffold_12.2633	Belongs to the protein kinase superfamily. Ser Thr protein kinase family	GO:0000166, GO:0003674, GO:0003824, GO:0004672, GO:0004674, GO:0005488, GO:0005524, GO:0005575, GO:0005623, GO:0005886, GO:0006464, GO:0006468, GO:0006793, GO:0006796, GO:0006807, GO:0008144, GO:0008150, GO:0008152, GO:0009987, GO:0016020, GO:0016021, GO:0016301, GO:0016310, GO:0016740, GO:0016772, GO:0016773, GO:0017076, GO:0019538, GO:0030554, GO:0031224, GO:0032553, GO:0032555, GO:0032559, GO:…
	OG0000617	evm.model.HiC_scaffold_12.2647	Belongs to the protein kinase superfamily. Ser Thr protein kinase family	GO:0000166, GO:0003674, GO:0003824, GO:0004672, GO:0004674, GO:0005488, GO:0005524, GO:0005575, GO:0005623, GO:0005886, GO:0006464, GO:0006468, GO:0006793, GO:0006796, GO:0006807, GO:0008144, GO:0008150, GO:0008152, GO:0009987, GO:0016020, GO:0016021, GO:0016301, GO:0016310, GO:0016740, GO:0016772, GO:0016773, GO:0017076, GO:0019538, GO:0030554, GO:0031224, GO:0032553, GO:0032555, GO:0032559, GO:…
	OG0000390	evm.model.HiC_scaffold_12.2648	Belongs to the protein kinase superfamily. Ser Thr protein kinase family
	OG0000617	evm.model.HiC_scaffold_12.2652	Belongs to the protein kinase superfamily. Ser Thr protein kinase family
	OG0000390	evm.model.HiC_scaffold_12.2654	Belongs to the protein kinase superfamily. Ser Thr protein kinase family	GO:0000166, GO:0003674, GO:0003824, GO:0004672, GO:0004674, GO:0005488, GO:0005524, GO:0005575, GO:0005623, GO:0005886, GO:0006464, GO:0006468, GO:0006793, GO:0006796, GO:0006807, GO:0008144, GO:0008150, GO:0008152, GO:0009987, GO:0016020, GO:0016021, GO:0016301, GO:0016310, GO:0016740, GO:0016772, GO:0016773, GO:0017076, GO:0019538, GO:0030554, GO:0031224, GO:0032553, GO:0032555, GO:0032559, GO:…
	OG0000390	evm.model.HiC_scaffold_12.2655	Belongs to the protein kinase superfamily. Ser Thr protein kinase family
	OG0000527	evm.model.HiC_scaffold_2.1991	Belongs to the protein kinase superfamily. Ser Thr protein kinase family
	OG0000527	evm.model.HiC_scaffold_2.3278	Belongs to the protein kinase superfamily. Ser Thr protein kinase family
	OG0000527	evm.model.HiC_scaffold_2.3290	Belongs to the protein kinase superfamily. Ser Thr protein kinase family
	OG0000527	evm.model.HiC_scaffold_2.3308	Belongs to the protein kinase superfamily. Ser Thr protein kinase family
	OG0000527	evm.model.HiC_scaffold_2.3310	Belongs to the protein kinase superfamily. Ser Thr protein kinase family
	OG0000527	evm.model.HiC_scaffold_2.3314	Belongs to the protein kinase superfamily. Ser Thr protein kinase family
	OG0000527	evm.model.HiC_scaffold_2.3315	Belongs to the protein kinase superfamily. Ser Thr protein kinase family
	OG0000527	evm.model.HiC_scaffold_2.3325	Belongs to the protein kinase superfamily. Ser Thr protein kinase family
	OG0000527	evm.model.HiC_scaffold_2.3329	Belongs to the protein kinase superfamily. Ser Thr protein kinase family
	OG0000527	evm.model.HiC_scaffold_2.3343	Belongs to the protein kinase superfamily. Ser Thr protein kinase family
	OG0000527	evm.model.HiC_scaffold_2.3344	Belongs to the protein kinase superfamily. Ser Thr protein kinase family
	OG0000527	evm.model.HiC_scaffold_2.3366	Belongs to the protein kinase superfamily. Ser Thr protein kinase family
	OG0000041	evm.model.HiC_scaffold_3.108	Belongs to the protein kinase superfamily. Ser Thr protein kinase family	GO:0000003, GO:0000166, GO:0003006, GO:0003674, GO:0003824, GO:0004672, GO:0004674, GO:0005488, GO:0005524, GO:0005575, GO:0005623, GO:0005886, GO:0006464, GO:0006468, GO:0006793, GO:0006796, GO:0006807, GO:0007275, GO:0008144, GO:0008150, GO:0008152, GO:0009790, GO:0009791, GO:0009793, GO:0009888, GO:0009987, GO:0010065, GO:0010067, GO:0010087, GO:0010154, GO:0016020, GO:0016021, GO:0016301, GO:…
	OG0000702	evm.model.HiC_scaffold_3.230	Belongs to the protein kinase superfamily. Ser Thr protein kinase family
	OG0000617	evm.model.HiC_scaffold_3.236	Belongs to the protein kinase superfamily. Ser Thr protein kinase family	GO:0000166, GO:0003674, GO:0003824, GO:0004672, GO:0004674, GO:0005488, GO:0005524, GO:0005575, GO:0005623, GO:0005886, GO:0006464, GO:0006468, GO:0006793, GO:0006796, GO:0006807, GO:0008144, GO:0008150, GO:0008152, GO:0009987, GO:0016020, GO:0016021, GO:0016301, GO:0016310, GO:0016740, GO:0016772, GO:0016773, GO:0017076, GO:0019538, GO:0030554, GO:0031224, GO:0032553, GO:0032555, GO:0032559, GO:…
	OG0000617	evm.model.HiC_scaffold_3.326	Belongs to the protein kinase superfamily. Ser Thr protein kinase family
	OG0000185	evm.model.HiC_scaffold_3.2556	Belongs to the protein kinase superfamily. Ser Thr protein kinase family		Ko04626
	OG0000185	evm.model.HiC_scaffold_3.2557	Belongs to the protein kinase superfamily. Ser Thr protein kinase family		Ko04626
	OG0000185	evm.model.HiC_scaffold_3.2558	Belongs to the protein kinase superfamily. Ser Thr protein kinase family		Ko04626
	OG0000185	evm.model.HiC_scaffold_3.2710	Belongs to the protein kinase superfamily. Ser Thr protein kinase family		Ko04626
	OG0002192	evm.model.HiC_scaffold_3.3740	Belongs to the protein kinase superfamily. Ser Thr protein kinase family	GO:0000166, GO:0003674, GO:0003824, GO:0004672, GO:0004674, GO:0005488, GO:0005524, GO:0005575, GO:0005623, GO:0005886, GO:0006464, GO:0006468, GO:0006793, GO:0006796, GO:0006807, GO:0007275, GO:0008144, GO:0008150, GO:0008152, GO:0009653, GO:0009791, GO:0009987, GO:0010015, GO:0010101, GO:0010102, GO:0010468, GO:0016020, GO:0016021, GO:0016301, GO:0016310, GO:0016740, GO:0016772, GO:0016773, GO:…
	OG0000617	evm.model.HiC_scaffold_3.4030	Belongs to the protein kinase superfamily. Ser Thr protein kinase family	GO:0000166, GO:0003674, GO:0003824, GO:0004672, GO:0004674, GO:0005488, GO:0005524, GO:0005575, GO:0005623, GO:0005886, GO:0006464, GO:0006468, GO:0006793, GO:0006796, GO:0006807, GO:0008144, GO:0008150, GO:0008152, GO:0009987, GO:0016020, GO:0016021, GO:0016301, GO:0016310, GO:0016740, GO:0016772, GO:0016773, GO:0017076, GO:0019538, GO:0030554, GO:0031224, GO:0032553, GO:0032555, GO:0032559, GO:…
	OG0000185	evm.model.HiC_scaffold_4.580	Belongs to the protein kinase superfamily. Ser Thr protein kinase family		Ko04626
	OG0000185	evm.model.HiC_scaffold_4.587	Belongs to the protein kinase superfamily. Ser Thr protein kinase family		Ko04626
	OG0000185	evm.model.HiC_scaffold_4.594	Belongs to the protein kinase superfamily. Ser Thr protein kinase family		Ko04626
	OG0000185	evm.model.HiC_scaffold_4.599	Belongs to the protein kinase superfamily. Ser Thr protein kinase family		Ko04626
	OG0001033	evm.model.HiC_scaffold_4.804	Belongs to the protein kinase superfamily. Ser Thr protein kinase family	GO:0000166, GO:0003674, GO:0003824, GO:0004672, GO:0004674, GO:0005488, GO:0005524, GO:0005575, GO:0005623, GO:0005886, GO:0006464, GO:0006468, GO:0006793, GO:0006796, GO:0006807, GO:0007275, GO:0008144, GO:0008150, GO:0008152, GO:0009653, GO:0009791, GO:0009987, GO:0010015, GO:0010101, GO:0010102, GO:0010468, GO:0016020, GO:0016021, GO:0016301, GO:0016310, GO:0016740, GO:0016772, GO:0016773, GO:…
	OG0000185	evm.model.HiC_scaffold_4.1284	Belongs to the protein kinase superfamily. Ser Thr protein kinase family		Ko04626
	OG0000185	evm.model.HiC_scaffold_4.1287	Belongs to the protein kinase superfamily. Ser Thr protein kinase family		Ko04626
	OG0000185	evm.model.HiC_scaffold_4.1292	Belongs to the protein kinase superfamily. Ser Thr protein kinase family		Ko04626
	OG0001033	evm.model.HiC_scaffold_4.1903	Belongs to the protein kinase superfamily. Ser Thr protein kinase family	GO:0000166, GO:0003674, GO:0003824, GO:0004672, GO:0004674, GO:0005488, GO:0005524, GO:0005575, GO:0005623, GO:0005886, GO:0006464, GO:0006468, GO:0006793, GO:0006796, GO:0006807, GO:0007275, GO:0008144, GO:0008150, GO:0008152, GO:0009653, GO:0009791, GO:0009987, GO:0010015, GO:0010101, GO:0010102, GO:0010468, GO:0016020, GO:0016021, GO:0016301, GO:0016310, GO:0016740, GO:0016772, GO:0016773, GO:…
	OG0001033	evm.model.HiC_scaffold_4.4031	Belongs to the protein kinase superfamily. Ser Thr protein kinase family	GO:0000166, GO:0003674, GO:0003824, GO:0004672, GO:0004674, GO:0005488, GO:0005524, GO:0005575, GO:0005623, GO:0005886, GO:0006464, GO:0006468, GO:0006793, GO:0006796, GO:0006807, GO:0007275, GO:0008144, GO:0008150, GO:0008152, GO:0009653, GO:0009791, GO:0009987, GO:0010015, GO:0010101, GO:0010102, GO:0010468, GO:0016020, GO:0016021, GO:0016301, GO:0016310, GO:0016740, GO:0016772, GO:0016773, GO:…
	OG0012670	evm.model.HiC_scaffold_4.5133	Belongs to the protein kinase superfamily. Ser Thr protein kinase family	GO:0000166, GO:0003674, GO:0003824, GO:0004672, GO:0004674, GO:0004675, GO:0004888, GO:0005488, GO:0005524, GO:0005575, GO:0005576, GO:0005622, GO:0005623, GO:0005737, GO:0005794, GO:0005886, GO:0005911, GO:0006464, GO:0006468, GO:0006793, GO:0006796, GO:0006807, GO:0007154, GO:0007165, GO:0007166, GO:0007167, GO:0007178, GO:0008144, GO:0008150, GO:0008152, GO:0009506, GO:0009987, GO:0012505, GO:…
	OG0012670	evm.model.HiC_scaffold_4.5141	Belongs to the protein kinase superfamily. Ser Thr protein kinase family	GO:0000166, GO:0003674, GO:0003824, GO:0004672, GO:0004674, GO:0004675, GO:0004888, GO:0005488, GO:0005524, GO:0005575, GO:0005576, GO:0005622, GO:0005623, GO:0005737, GO:0005794, GO:0005886, GO:0005911, GO:0006464, GO:0006468, GO:0006793, GO:0006796, GO:0006807, GO:0007154, GO:0007165, GO:0007166, GO:0007167, GO:0007178, GO:0008144, GO:0008150, GO:0008152, GO:0009506, GO:0009987, GO:0012505, GO:…
	OG0000185	evm.model.HiC_scaffold_4.5217	Belongs to the protein kinase superfamily. Ser Thr protein kinase family		Ko04626
	OG0002922	evm.model.HiC_scaffold_4.6819	Belongs to the protein kinase superfamily. Ser Thr protein kinase family	GO:0000166, GO:0002218, GO:0002253, GO:0002376, GO:0002682, GO:0002684, GO:0002764, GO:0003674, GO:0003824, GO:0004672, GO:0004674, GO:0004888, GO:0005488, GO:0005524, GO:0005575, GO:0005623, GO:0005886, GO:0006464, GO:0006468, GO:0006793, GO:0006796, GO:0006807, GO:0006950, GO:0006952, GO:0006955, GO:0007154, GO:0007165, GO:0008144, GO:0008150, GO:0008152, GO:0008219, GO:0009595, GO:0009605, GO:…
	OG0000041	evm.model.HiC_scaffold_5.683	Belongs to the protein kinase superfamily. Ser Thr protein kinase family	GO:0000003, GO:0000166, GO:0003006, GO:0003674, GO:0003824, GO:0004672, GO:0004674, GO:0005488, GO:0005524, GO:0005575, GO:0005623, GO:0005886, GO:0006464, GO:0006468, GO:0006793, GO:0006796, GO:0006807, GO:0007275, GO:0008144, GO:0008150, GO:0008152, GO:0009790, GO:0009791, GO:0009793, GO:0009888, GO:0009987, GO:0010065, GO:0010067, GO:0010087, GO:0010154, GO:0016020, GO:0016021, GO:0016301, GO:…
	OG0000041	evm.model.HiC_scaffold_5.686	Belongs to the protein kinase superfamily. Ser Thr protein kinase family	GO:0000003, GO:0000166, GO:0003006, GO:0003674, GO:0003824, GO:0004672, GO:0004674, GO:0005488, GO:0005524, GO:0005575, GO:0005623, GO:0005886, GO:0006464, GO:0006468, GO:0006793, GO:0006796, GO:0006807, GO:0007275, GO:0008144, GO:0008150, GO:0008152, GO:0009790, GO:0009791, GO:0009793, GO:0009888, GO:0009987, GO:0010065, GO:0010067, GO:0010087, GO:0010154, GO:0016020, GO:0016021, GO:0016301, GO:…
	OG0000041	evm.model.HiC_scaffold_5.688	Belongs to the protein kinase superfamily. Ser Thr protein kinase family	GO:0000003, GO:0000166, GO:0003006, GO:0003674, GO:0003824, GO:0004672, GO:0004674, GO:0005488, GO:0005524, GO:0005575, GO:0005623, GO:0005886, GO:0006464, GO:0006468, GO:0006793, GO:0006796, GO:0006807, GO:0007275, GO:0008144, GO:0008150, GO:0008152, GO:0009790, GO:0009791, GO:0009793, GO:0009888, GO:0009987, GO:0010065, GO:0010067, GO:0010087, GO:0010154, GO:0016020, GO:0016021, GO:0016301, GO:…
	OG0002192	evm.model.HiC_scaffold_7.184	Belongs to the protein kinase superfamily. Ser Thr protein kinase family	GO:0000166, GO:0003674, GO:0003824, GO:0004672, GO:0004674, GO:0005488, GO:0005524, GO:0005575, GO:0005623, GO:0005886, GO:0006464, GO:0006468, GO:0006793, GO:0006796, GO:0006807, GO:0008144, GO:0008150, GO:0008152, GO:0009987, GO:0016020, GO:0016021, GO:0016301, GO:0016310, GO:0016740, GO:0016772, GO:0016773, GO:0017076, GO:0019538, GO:0030554, GO:0031224, GO:0032553, GO:0032555, GO:0032559, GO:…
	OG0002192	evm.model.HiC_scaffold_7.186	Belongs to the protein kinase superfamily. Ser Thr protein kinase family	GO:0000166, GO:0003674, GO:0003824, GO:0004672, GO:0004674, GO:0005488, GO:0005524, GO:0005575, GO:0005623, GO:0005886, GO:0006464, GO:0006468, GO:0006793, GO:0006796, GO:0006807, GO:0008144, GO:0008150, GO:0008152, GO:0009987, GO:0016020, GO:0016021, GO:0016301, GO:0016310, GO:0016740, GO:0016772, GO:0016773, GO:0017076, GO:0019538, GO:0030554, GO:0031224, GO:0032553, GO:0032555, GO:0032559, GO:…
	OG0000041	evm.model.HiC_scaffold_8.4112	Belongs to the protein kinase superfamily. Ser Thr protein kinase family	GO:0000003, GO:0000166, GO:0003006, GO:0003674, GO:0003824, GO:0004672, GO:0004674, GO:0005488, GO:0005524, GO:0005575, GO:0005623, GO:0005886, GO:0006464, GO:0006468, GO:0006793, GO:0006796, GO:0006807, GO:0007275, GO:0008144, GO:0008150, GO:0008152, GO:0009790, GO:0009791, GO:0009793, GO:0009888, GO:0009987, GO:0010065, GO:0010067, GO:0010087, GO:0010154, GO:0016020, GO:0016021, GO:0016301, GO:…
	OG0000041	evm.model.HiC_scaffold_8.4118	Belongs to the protein kinase superfamily. Ser Thr protein kinase family	GO:0000003, GO:0000166, GO:0003006, GO:0003674, GO:0003824, GO:0004672, GO:0004674, GO:0005488, GO:0005524, GO:0005575, GO:0005623, GO:0005886, GO:0006464, GO:0006468, GO:0006793, GO:0006796, GO:0006807, GO:0007275, GO:0008144, GO:0008150, GO:0008152, GO:0009790, GO:0009791, GO:0009793, GO:0009888, GO:0009987, GO:0010065, GO:0010067, GO:0010087, GO:0010154, GO:0016020, GO:0016021, GO:0016301, GO:…
	OG0000041	evm.model.HiC_scaffold_8.4120	Belongs to the protein kinase superfamily. Ser Thr protein kinase family	GO:0000003, GO:0000166, GO:0003006, GO:0003674, GO:0003824, GO:0004672, GO:0004674, GO:0005488, GO:0005524, GO:0005575, GO:0005623, GO:0005886, GO:0006464, GO:0006468, GO:0006793, GO:0006796, GO:0006807, GO:0007275, GO:0008144, GO:0008150, GO:0008152, GO:0009790, GO:0009791, GO:0009793, GO:0009888, GO:0009987, GO:0010065, GO:0010067, GO:0010087, GO:0010154, GO:0016020, GO:0016021, GO:0016301, GO:…
	OG0000041	evm.model.HiC_scaffold_8.4121	Belongs to the protein kinase superfamily. Ser Thr protein kinase family	GO:0000003, GO:0000166, GO:0003006, GO:0003674, GO:0003824, GO:0004672, GO:0004674, GO:0005488, GO:0005524, GO:0005575, GO:0005623, GO:0005886, GO:0006464, GO:0006468, GO:0006793, GO:0006796, GO:0006807, GO:0007275, GO:0008144, GO:0008150, GO:0008152, GO:0009790, GO:0009791, GO:0009793, GO:0009888, GO:0009987, GO:0010065, GO:0010067, GO:0010087, GO:0010154, GO:0016020, GO:0016021, GO:0016301, GO:…
	OG0000041	evm.model.HiC_scaffold_8.4173	Belongs to the protein kinase superfamily. Ser Thr protein kinase family	GO:0000003, GO:0000166, GO:0003006, GO:0003674, GO:0003824, GO:0004672, GO:0004674, GO:0005488, GO:0005524, GO:0005575, GO:0005623, GO:0005886, GO:0006464, GO:0006468, GO:0006793, GO:0006796, GO:0006807, GO:0007275, GO:0008144, GO:0008150, GO:0008152, GO:0009790, GO:0009791, GO:0009793, GO:0009888, GO:0009987, GO:0010065, GO:0010067, GO:0010087, GO:0010154, GO:0016020, GO:0016021, GO:0016301, GO:…
	OG0000041	evm.model.HiC_scaffold_8.4174	Belongs to the protein kinase superfamily. Ser Thr protein kinase family	GO:0000003, GO:0000166, GO:0003006, GO:0003674, GO:0003824, GO:0004672, GO:0004674, GO:0005488, GO:0005524, GO:0005575, GO:0005623, GO:0005886, GO:0006464, GO:0006468, GO:0006793, GO:0006796, GO:0006807, GO:0007275, GO:0008144, GO:0008150, GO:0008152, GO:0009790, GO:0009791, GO:0009793, GO:0009888, GO:0009987, GO:0010065, GO:0010067, GO:0010087, GO:0010154, GO:0016020, GO:0016021, GO:0016301, GO:…
	OG0000041	evm.model.HiC_scaffold_8.4291	Belongs to the protein kinase superfamily. Ser Thr protein kinase family	GO:0000003, GO:0000166, GO:0003006, GO:0003674, GO:0003824, GO:0004672, GO:0004674, GO:0005488, GO:0005524, GO:0005575, GO:0005623, GO:0005886, GO:0006464, GO:0006468, GO:0006793, GO:0006796, GO:0006807, GO:0007275, GO:0008144, GO:0008150, GO:0008152, GO:0009790, GO:0009791, GO:0009793, GO:0009888, GO:0009987, GO:0010065, GO:0010067, GO:0010087, GO:0010154, GO:0016020, GO:0016021, GO:0016301, GO:…
	OG0000041	evm.model.HiC_scaffold_8.4292	Belongs to the protein kinase superfamily. Ser Thr protein kinase family	GO:0000003, GO:0000166, GO:0003006, GO:0003674, GO:0003824, GO:0004672, GO:0004674, GO:0005488, GO:0005524, GO:0005575, GO:0005623, GO:0005886, GO:0006464, GO:0006468, GO:0006793, GO:0006796, GO:0006807, GO:0007275, GO:0008144, GO:0008150, GO:0008152, GO:0009790, GO:0009791, GO:0009793, GO:0009888, GO:0009987, GO:0010065, GO:0010067, GO:0010087, GO:0010154, GO:0016020, GO:0016021, GO:0016301, GO:…
	OG0000041	evm.model.HiC_scaffold_8.4306	Belongs to the protein kinase superfamily. Ser Thr protein kinase family	GO:0000003, GO:0000166, GO:0003006, GO:0003674, GO:0003824, GO:0004672, GO:0004674, GO:0005488, GO:0005524, GO:0005575, GO:0005623, GO:0005886, GO:0006464, GO:0006468, GO:0006793, GO:0006796, GO:0006807, GO:0007275, GO:0008144, GO:0008150, GO:0008152, GO:0009790, GO:0009791, GO:0009793, GO:0009888, GO:0009987, GO:0010065, GO:0010067, GO:0010087, GO:0010154, GO:0016020, GO:0016021, GO:0016301, GO:…
	OG0000041	evm.model.HiC_scaffold_8.4313	Belongs to the protein kinase superfamily. Ser Thr protein kinase family	GO:0000003, GO:0000166, GO:0003006, GO:0003674, GO:0003824, GO:0004672, GO:0004674, GO:0005488, GO:0005524, GO:0005575, GO:0005623, GO:0005886, GO:0006464, GO:0006468, GO:0006793, GO:0006796, GO:0006807, GO:0007275, GO:0008144, GO:0008150, GO:0008152, GO:0009790, GO:0009791, GO:0009793, GO:0009888, GO:0009987, GO:0010065, GO:0010067, GO:0010087, GO:0010154, GO:0016020, GO:0016021, GO:0016301, GO:…
	OG0000041	evm.model.HiC_scaffold_8.4385	Belongs to the protein kinase superfamily. Ser Thr protein kinase family	GO:0000003, GO:0000166, GO:0003006, GO:0003674, GO:0003824, GO:0004672, GO:0004674, GO:0005488, GO:0005524, GO:0005575, GO:0005623, GO:0005886, GO:0006464, GO:0006468, GO:0006793, GO:0006796, GO:0006807, GO:0007275, GO:0008144, GO:0008150, GO:0008152, GO:0009790, GO:0009791, GO:0009793, GO:0009888, GO:0009987, GO:0010065, GO:0010067, GO:0010087, GO:0010154, GO:0016020, GO:0016021, GO:0016301, GO:…
	OG0000041	evm.model.HiC_scaffold_8.4387	Belongs to the protein kinase superfamily. Ser Thr protein kinase family	GO:0000003, GO:0000166, GO:0003006, GO:0003674, GO:0003824, GO:0004672, GO:0004674, GO:0005488, GO:0005524, GO:0005575, GO:0005623, GO:0005886, GO:0006464, GO:0006468, GO:0006793, GO:0006796, GO:0006807, GO:0007275, GO:0008144, GO:0008150, GO:0008152, GO:0009790, GO:0009791, GO:0009793, GO:0009888, GO:0009987, GO:0010065, GO:0010067, GO:0010087, GO:0010154, GO:0016020, GO:0016021, GO:0016301, GO:…
	OG0000041	evm.model.HiC_scaffold_8.4390	Belongs to the protein kinase superfamily. Ser Thr protein kinase family	GO:0000003, GO:0000166, GO:0003006, GO:0003674, GO:0003824, GO:0004672, GO:0004674, GO:0005488, GO:0005524, GO:0005575, GO:0005623, GO:0005886, GO:0006464, GO:0006468, GO:0006793, GO:0006796, GO:0006807, GO:0007275, GO:0008144, GO:0008150, GO:0008152, GO:0009790, GO:0009791, GO:0009793, GO:0009888, GO:0009987, GO:0010065, GO:0010067, GO:0010087, GO:0010154, GO:0016020, GO:0016021, GO:0016301, GO:…
	OG0000617	evm.model.HiC_scaffold_8.4391	Belongs to the protein kinase superfamily. Ser Thr protein kinase family	GO:0000003, GO:0000166, GO:0003006, GO:0003674, GO:0003824, GO:0004672, GO:0004674, GO:0005488, GO:0005524, GO:0005575, GO:0005623, GO:0005886, GO:0006464, GO:0006468, GO:0006793, GO:0006796, GO:0006807, GO:0007275, GO:0008144, GO:0008150, GO:0008152, GO:0009790, GO:0009791, GO:0009793, GO:0009888, GO:0009987, GO:0010065, GO:0010067, GO:0010087, GO:0010154, GO:0016020, GO:0016021, GO:0016301, GO:…
	OG0000764	evm.model.HiC_scaffold_9.1911	Belongs to the protein kinase superfamily. Ser Thr protein kinase family	GO:0000166, GO:0003674, GO:0003824, GO:0004672, GO:0004674, GO:0005488, GO:0005524, GO:0005575, GO:0005623, GO:0005886, GO:0006464, GO:0006468, GO:0006793, GO:0006796, GO:0006807, GO:0008144, GO:0008150, GO:0008152, GO:0009987, GO:0016020, GO:0016021, GO:0016301, GO:0016310, GO:0016740, GO:0016772, GO:0016773, GO:0017076, GO:0019538, GO:0030554, GO:0031224, GO:0032553, GO:0032555, GO:0032559, GO:…
	OG0000764	evm.model.HiC_scaffold_9.1913	Belongs to the protein kinase superfamily. Ser Thr protein kinase family	GO:0000166, GO:0003674, GO:0003824, GO:0004672, GO:0004674, GO:0005488, GO:0005524, GO:0005575, GO:0005623, GO:0005886, GO:0006464, GO:0006468, GO:0006793, GO:0006796, GO:0006807, GO:0008144, GO:0008150, GO:0008152, GO:0009987, GO:0016020, GO:0016021, GO:0016301, GO:0016310, GO:0016740, GO:0016772, GO:0016773, GO:0017076, GO:0019538, GO:0030554, GO:0031224, GO:0032553, GO:0032555, GO:0032559, GO:…
	OG0000764	evm.model.HiC_scaffold_9.1924	Belongs to the protein kinase superfamily. Ser Thr protein kinase family	GO:0000166, GO:0003674, GO:0003824, GO:0004672, GO:0004674, GO:0005488, GO:0005524, GO:0005575, GO:0005623, GO:0005886, GO:0006464, GO:0006468, GO:0006793, GO:0006796, GO:0006807, GO:0008144, GO:0008150, GO:0008152, GO:0009987, GO:0016020, GO:0016021, GO:0016301, GO:0016310, GO:0016740, GO:0016772, GO:0016773, GO:0017076, GO:0019538, GO:0030554, GO:0031224, GO:0032553, GO:0032555, GO:0032559, GO:…
	OG0000764	evm.model.HiC_scaffold_9.1928	Belongs to the protein kinase superfamily. Ser Thr protein kinase family	GO:0000166, GO:0003674, GO:0003824, GO:0004672, GO:0004674, GO:0005488, GO:0005524, GO:0005575, GO:0005623, GO:0005886, GO:0006464, GO:0006468, GO:0006793, GO:0006796, GO:0006807, GO:0008144, GO:0008150, GO:0008152, GO:0009987, GO:0016020, GO:0016021, GO:0016301, GO:0016310, GO:0016740, GO:0016772, GO:0016773, GO:0017076, GO:0019538, GO:0030554, GO:0031224, GO:0032553, GO:0032555, GO:0032559, GO:…
	OG0000764	evm.model.HiC_scaffold_9.1929	Belongs to the protein kinase superfamily. Ser Thr protein kinase family	GO:0000166, GO:0003674, GO:0003824, GO:0004672, GO:0004674, GO:0005488, GO:0005524, GO:0005575, GO:0005623, GO:0005886, GO:0006464, GO:0006468, GO:0006793, GO:0006796, GO:0006807, GO:0008144, GO:0008150, GO:0008152, GO:0009987, GO:0016020, GO:0016021, GO:0016301, GO:0016310, GO:0016740, GO:0016772, GO:0016773, GO:0017076, GO:0019538, GO:0030554, GO:0031224, GO:0032553, GO:0032555, GO:0032559, GO:…
	OG0000764	evm.model.HiC_scaffold_9.1930	Belongs to the protein kinase superfamily. Ser Thr protein kinase family	GO:0000166, GO:0003674, GO:0003824, GO:0004672, GO:0004674, GO:0005488, GO:0005524, GO:0005575, GO:0005623, GO:0005886, GO:0006464, GO:0006468, GO:0006793, GO:0006796, GO:0006807, GO:0008144, GO:0008150, GO:0008152, GO:0009987, GO:0016020, GO:0016021, GO:0016301, GO:0016310, GO:0016740, GO:0016772, GO:0016773, GO:0017076, GO:0019538, GO:0030554, GO:0031224, GO:0032553, GO:0032555, GO:0032559, GO:…
	OG0000764	evm.model.HiC_scaffold_9.1934	Belongs to the protein kinase superfamily. Ser Thr protein kinase family	GO:0000166, GO:0003674, GO:0003824, GO:0004672, GO:0004674, GO:0005488, GO:0005524, GO:0005575, GO:0005623, GO:0005886, GO:0006464, GO:0006468, GO:0006793, GO:0006796, GO:0006807, GO:0008144, GO:0008150, GO:0008152, GO:0009987, GO:0016020, GO:0016021, GO:0016301, GO:0016310, GO:0016740, GO:0016772, GO:0016773, GO:0017076, GO:0019538, GO:0030554, GO:0031224, GO:0032553, GO:0032555, GO:0032559, GO:…
	OG0000702	evm.model.HiC_scaffold_1.3406	Belongs to the protein kinase superfamily. Ser Thr protein kinase family(EFR)	GO:0000166, GO:0002218, GO:0002253, GO:0002376, GO:0002682, GO:0002684, GO:0002764, GO:0003674, GO:0003824, GO:0004672, GO:0004674, GO:0004888, GO:0005488, GO:0005524, GO:0005575, GO:0005623, GO:0005886, GO:0006464, GO:0006468, GO:0006793, GO:0006796, GO:0006807, GO:0006950, GO:0006952, GO:0006955, GO:0007154, GO:0007165, GO:0008144, GO:0008150, GO:0008152, GO:0008219, GO:0009595, GO:0009605, GO:…	Ko04626
	OG0000702	evm.model.HiC_scaffold_1.3417	Belongs to the protein kinase superfamily. Ser Thr protein kinase family(EFR)	GO:0000166, GO:0002218, GO:0002253, GO:0002376, GO:0002682, GO:0002684, GO:0002764, GO:0003674, GO:0003824, GO:0004672, GO:0004674, GO:0004888, GO:0005488, GO:0005524, GO:0005575, GO:0005623, GO:0005886, GO:0006464, GO:0006468, GO:0006793, GO:0006796, GO:0006807, GO:0006950, GO:0006952, GO:0006955, GO:0007154, GO:0007165, GO:0008144, GO:0008150, GO:0008152, GO:0008219, GO:0009595, GO:0009605, GO:…	Ko04626
	OG0000702	evm.model.HiC_scaffold_1.3425	Belongs to the protein kinase superfamily. Ser Thr protein kinase family(EFR)	GO:0000166, GO:0002218, GO:0002253, GO:0002376, GO:0002682, GO:0002684, GO:0002764, GO:0003674, GO:0003824, GO:0004672, GO:0004674, GO:0004888, GO:0005488, GO:0005524, GO:0005575, GO:0005623, GO:0005886, GO:0006464, GO:0006468, GO:0006793, GO:0006796, GO:0006807, GO:0006950, GO:0006952, GO:0006955, GO:0007154, GO:0007165, GO:0008144, GO:0008150, GO:0008152, GO:0008219, GO:0009595, GO:0009605, GO:…	Ko04626
	OG0000702	evm.model.HiC_scaffold_1.3426	Belongs to the protein kinase superfamily. Ser Thr protein kinase family(EFR)	GO:0000166, GO:0002218, GO:0002253, GO:0002376, GO:0002682, GO:0002684, GO:0002764, GO:0003674, GO:0003824, GO:0004672, GO:0004674, GO:0004888, GO:0005488, GO:0005524, GO:0005575, GO:0005623, GO:0005886, GO:0006464, GO:0006468, GO:0006793, GO:0006796, GO:0006807, GO:0006950, GO:0006952, GO:0006955, GO:0007154, GO:0007165, GO:0008144, GO:0008150, GO:0008152, GO:0008219, GO:0009595, GO:0009605, GO:…	Ko04626
	OG0000702	evm.model.HiC_scaffold_1.3437	Belongs to the protein kinase superfamily. Ser Thr protein kinase family(EFR)	GO:0000166, GO:0002218, GO:0002253, GO:0002376, GO:0002682, GO:0002684, GO:0002764, GO:0003674, GO:0003824, GO:0004672, GO:0004674, GO:0004888, GO:0005488, GO:0005524, GO:0005575, GO:0005623, GO:0005886, GO:0006464, GO:0006468, GO:0006793, GO:0006796, GO:0006807, GO:0006950, GO:0006952, GO:0006955, GO:0007154, GO:0007165, GO:0008144, GO:0008150, GO:0008152, GO:0008219, GO:0009595, GO:0009605, GO:…	Ko04626
	OG0000702	evm.model.HiC_scaffold_1.3457	Belongs to the protein kinase superfamily. Ser Thr protein kinase family(EFR)	GO:0000166, GO:0002218, GO:0002253, GO:0002376, GO:0002682, GO:0002684, GO:0002764, GO:0003674, GO:0003824, GO:0004672, GO:0004674, GO:0004888, GO:0005488, GO:0005524, GO:0005575, GO:0005623, GO:0005886, GO:0006464, GO:0006468, GO:0006793, GO:0006796, GO:0006807, GO:0006950, GO:0006952, GO:0006955, GO:0007154, GO:0007165, GO:0008144, GO:0008150, GO:0008152, GO:0008219, GO:0009595, GO:0009605, GO:…	Ko04626
	OG0000702	evm.model.HiC_scaffold_1.3487	Belongs to the protein kinase superfamily. Ser Thr protein kinase family(EFR)	GO:0000166, GO:0002218, GO:0002253, GO:0002376, GO:0002682, GO:0002684, GO:0002764, GO:0003674, GO:0003824, GO:0004672, GO:0004674, GO:0004888, GO:0005488, GO:0005524, GO:0005575, GO:0005623, GO:0005886, GO:0006464, GO:0006468, GO:0006793, GO:0006796, GO:0006807, GO:0006950, GO:0006952, GO:0006955, GO:0007154, GO:0007165, GO:0008144, GO:0008150, GO:0008152, GO:0008219, GO:0009595, GO:0009605, GO:…	Ko04626
	OG0000702	evm.model.HiC_scaffold_9.2781	Belongs to the protein kinase superfamily. Ser Thr protein kinase family(EFR)	GO:0000166, GO:0002218, GO:0002253, GO:0002376, GO:0002682, GO:0002684, GO:0002764, GO:0003674, GO:0003824, GO:0004672, GO:0004674, GO:0004888, GO:0005488, GO:0005524, GO:0005575, GO:0005623, GO:0005886, GO:0006464, GO:0006468, GO:0006793, GO:0006796, GO:0006807, GO:0006950, GO:0006952, GO:0006955, GO:0007154, GO:0007165, GO:0008144, GO:0008150, GO:0008152, GO:0008219, GO:0009595, GO:0009605, GO:…	Ko04626
	OG0005454	evm.model.HiC_scaffold_8.3686	Belongs to the RuvB family	GO:0000003, GO:0000123, GO:0000166, GO:0000228, GO:0000491, GO:0000492, GO:0000785, GO:0000790, GO:0000812, GO:0002682, GO:0002831, GO:0003006, GO:0003674, GO:0003678, GO:0003824, GO:0004003, GO:0004386, GO:0005488, GO:0005524, GO:0005575, GO:0005622, GO:0005623, GO:0005634, GO:0005654, GO:0005694, GO:0005730, GO:0005737, GO:0005829, GO:0006139, GO:0006259, GO:0006281, GO:0006310, GO:0006325, GO:…
	OG0000719	evm.model.HiC_scaffold_5.3098	Belongs to the short-chain dehydrogenases reductases (SDR) family	GO:0003674, GO:0003824, GO:0005575, GO:0005622, GO:0005623, GO:0005737, GO:0005886, GO:0006810, GO:0008104, GO:0008150, GO:0008152, GO:0009507, GO:0009526, GO:0009528, GO:0009536, GO:0009706, GO:0009941, GO:0015031, GO:0015833, GO:0016020, GO:0016491, GO:0019866, GO:0031090, GO:0031967, GO:0031969, GO:0031975, GO:0033036, GO:0042170, GO:0042886, GO:0043226, GO:0043227, GO:0043229, GO:0043231, GO:…
	OG0000719	evm.model.HiC_scaffold_5.3099	Belongs to the short-chain dehydrogenases reductases (SDR) family	GO:0003674, GO:0003824, GO:0005488, GO:0005515, GO:0005516, GO:0005575, GO:0005622, GO:0005623, GO:0005737, GO:0006810, GO:0008104, GO:0008150, GO:0008152, GO:0009507, GO:0009526, GO:0009528, GO:0009536, GO:0009706, GO:0009941, GO:0015031, GO:0015833, GO:0016020, GO:0016491, GO:0019866, GO:0031090, GO:0031967, GO:0031969, GO:0031975, GO:0033036, GO:0042170, GO:0042886, GO:0043226, GO:0043227, GO:…
	OG0000719	evm.model.HiC_scaffold_5.3100	Belongs to the short-chain dehydrogenases reductases (SDR) family	GO:0003674, GO:0003824, GO:0005575, GO:0005622, GO:0005623, GO:0005737, GO:0005886, GO:0006810, GO:0008104, GO:0008150, GO:0008152, GO:0009507, GO:0009526, GO:0009528, GO:0009536, GO:0009706, GO:0009941, GO:0015031, GO:0015833, GO:0016020, GO:0016491, GO:0019866, GO:0031090, GO:0031967, GO:0031969, GO:0031975, GO:0033036, GO:0042170, GO:0042886, GO:0043226, GO:0043227, GO:0043229, GO:0043231, GO:…
	OG0000719	evm.model.HiC_scaffold_5.3101	Belongs to the short-chain dehydrogenases reductases (SDR) family	GO:0003674, GO:0003824, GO:0005488, GO:0005515, GO:0005516, GO:0005575, GO:0005622, GO:0005623, GO:0005737, GO:0006810, GO:0008104, GO:0008150, GO:0008152, GO:0009507, GO:0009526, GO:0009528, GO:0009536, GO:0009706, GO:0009941, GO:0015031, GO:0015833, GO:0016020, GO:0016491, GO:0019866, GO:0031090, GO:0031967, GO:0031969, GO:0031975, GO:0033036, GO:0042170, GO:0042886, GO:0043226, GO:0043227, GO:…
	OG0000082	evm.model.HiC_scaffold_8.3262	Belongs to the short-chain dehydrogenases reductases (SDR) family
	OG0000082	evm.model.HiC_scaffold_8.3263	Belongs to the short-chain dehydrogenases reductases (SDR) family
	OG0000082	evm.model.HiC_scaffold_8.3264	Belongs to the short-chain dehydrogenases reductases (SDR) family
	OG0000082	evm.model.HiC_scaffold_8.3265	Belongs to the short-chain dehydrogenases reductases (SDR) family
	OG0000082	evm.model.HiC_scaffold_8.3266	Belongs to the short-chain dehydrogenases reductases (SDR) family
	OG0000082	evm.model.HiC_scaffold_8.3268	Belongs to the short-chain dehydrogenases reductases (SDR) family	GO:0003674, GO:0003824, GO:0004033, GO:0005575, GO:0005622, GO:0005623, GO:0005737, GO:0005829, GO:0006950, GO:0006952, GO:0008106, GO:0008150, GO:0008152, GO:0016491, GO:0016614, GO:0016616, GO:0044424, GO:0044444, GO:0044464, GO:0047501, GO:0050896, GO:0055114
	OG0000082	evm.model.HiC_scaffold_8.3269	Belongs to the short-chain dehydrogenases reductases (SDR) family
	OG0000082	evm.model.HiC_scaffold_8.3271	Belongs to the short-chain dehydrogenases reductases (SDR) family
	OG0000082	evm.model.HiC_scaffold_8.3272	Belongs to the short-chain dehydrogenases reductases (SDR) family
	OG0000082	evm.model.HiC_scaffold_8.3274	Belongs to the short-chain dehydrogenases reductases (SDR) family	GO:0003674, GO:0003824, GO:0004033, GO:0005575, GO:0005622, GO:0005623, GO:0005737, GO:0005829, GO:0006950, GO:0006952, GO:0008106, GO:0008150, GO:0008152, GO:0016491, GO:0016614, GO:0016616, GO:0044424, GO:0044444, GO:0044464, GO:0047501, GO:0050896, GO:0055114
	OG0000082	evm.model.HiC_scaffold_8.3276	Belongs to the short-chain dehydrogenases reductases (SDR) family	GO:0003674, GO:0003824, GO:0005575, GO:0005622, GO:0005623, GO:0005737, GO:0006950, GO:0006952, GO:0008150, GO:0008152, GO:0016491, GO:0016614, GO:0016616, GO:0044424, GO:0044464, GO:0047501, GO:0050896, GO:0055114
	OG0000280	evm.model.HiC_scaffold_1.3031	Belongs to the small GTPase superfamily. Arf family
	OG0000280	evm.model.HiC_scaffold_10.2291	Belongs to the small GTPase superfamily. Arf family
	OG0000280	evm.model.HiC_scaffold_10.2297	Belongs to the small GTPase superfamily. Arf family
	OG0000280	evm.model.HiC_scaffold_11.1104	Belongs to the small GTPase superfamily. Arf family	GO:0000166, GO:0001882, GO:0001883, GO:0003674, GO:0005488, GO:0005525, GO:0005575, GO:0005622, GO:0005623, GO:0005737, GO:0005794, GO:0006810, GO:0008104, GO:0008150, GO:0012505, GO:0015031, GO:0015833, GO:0016192, GO:0017076, GO:0019001, GO:0032549, GO:0032550, GO:0032553, GO:0032555, GO:0032561, GO:0033036, GO:0035639, GO:0036094, GO:0042886, GO:0043167, GO:0043168, GO:0043226, GO:0043227, GO:…
	OG0000280	evm.model.HiC_scaffold_11.2837	Belongs to the small GTPase superfamily. Arf family	GO:0000166, GO:0001882, GO:0001883, GO:0003674, GO:0005488, GO:0005525, GO:0005575, GO:0005622, GO:0005623, GO:0005737, GO:0005794, GO:0006464, GO:0006471, GO:0006807, GO:0006810, GO:0006886, GO:0008104, GO:0008150, GO:0008152, GO:0009987, GO:0012505, GO:0015031, GO:0015833, GO:0016192, GO:0017076, GO:0019001, GO:0019538, GO:0032549, GO:0032550, GO:0032553, GO:0032555, GO:0032561, GO:0033036, GO:…
	OG0000280	evm.model.HiC_scaffold_12.3850	Belongs to the small GTPase superfamily. Arf family	GO:0000166, GO:0001882, GO:0001883, GO:0003674, GO:0005488, GO:0005525, GO:0005575, GO:0005622, GO:0005623, GO:0005737, GO:0005794, GO:0006464, GO:0006471, GO:0006807, GO:0006810, GO:0006886, GO:0008104, GO:0008150, GO:0008152, GO:0009987, GO:0012505, GO:0015031, GO:0015833, GO:0016192, GO:0017076, GO:0019001, GO:0019538, GO:0032549, GO:0032550, GO:0032553, GO:0032555, GO:0032561, GO:0033036, GO:…
	OG0000280	evm.model.HiC_scaffold_2.991	Belongs to the small GTPase superfamily. Arf family	GO:0000166, GO:0001882, GO:0001883, GO:0003674, GO:0005488, GO:0005525, GO:0005575, GO:0005622, GO:0005623, GO:0005737, GO:0005794, GO:0006810, GO:0008104, GO:0008150, GO:0012505, GO:0015031, GO:0015833, GO:0016192, GO:0017076, GO:0019001, GO:0032549, GO:0032550, GO:0032553, GO:0032555, GO:0032561, GO:0033036, GO:0035639, GO:0036094, GO:0042886, GO:0043167, GO:0043168, GO:0043226, GO:0043227, GO:…
	OG0000280	evm.model.HiC_scaffold_2.4673	Belongs to the small GTPase superfamily. Arf family	GO:0000166, GO:0001882, GO:0001883, GO:0003674, GO:0005488, GO:0005525, GO:0005575, GO:0005622, GO:0005623, GO:0005737, GO:0005794, GO:0006464, GO:0006471, GO:0006807, GO:0006810, GO:0006886, GO:0008104, GO:0008150, GO:0008152, GO:0009987, GO:0012505, GO:0015031, GO:0015833, GO:0016192, GO:0017076, GO:0019001, GO:0019538, GO:0032549, GO:0032550, GO:0032553, GO:0032555, GO:0032561, GO:0033036, GO:…
	OG0000280	evm.model.HiC_scaffold_2.4744	Belongs to the small GTPase superfamily. Arf family
	OG0000280	evm.model.HiC_scaffold_2.4752	Belongs to the small GTPase superfamily. Arf family	GO:0000166, GO:0001882, GO:0001883, GO:0003674, GO:0005488, GO:0005525, GO:0005575, GO:0005622, GO:0005623, GO:0005737, GO:0005794, GO:0006464, GO:0006471, GO:0006807, GO:0006810, GO:0006886, GO:0008104, GO:0008150, GO:0008152, GO:0009987, GO:0012505, GO:0015031, GO:0015833, GO:0016192, GO:0017076, GO:0019001, GO:0019538, GO:0032549, GO:0032550, GO:0032553, GO:0032555, GO:0032561, GO:0033036, GO:…
	OG0000280	evm.model.HiC_scaffold_2.4755	Belongs to the small GTPase superfamily. Arf family
	OG0000280	evm.model.HiC_scaffold_2.4756	Belongs to the small GTPase superfamily. Arf family	GO:0000166, GO:0001882, GO:0001883, GO:0003674, GO:0005488, GO:0005525, GO:0005575, GO:0005622, GO:0005623, GO:0005737, GO:0005794, GO:0006810, GO:0008104, GO:0008150, GO:0012505, GO:0015031, GO:0015833, GO:0016192, GO:0017076, GO:0019001, GO:0032549, GO:0032550, GO:0032553, GO:0032555, GO:0032561, GO:0033036, GO:0035639, GO:0036094, GO:0042886, GO:0043167, GO:0043168, GO:0043226, GO:0043227, GO:…
	OG0000280	evm.model.HiC_scaffold_2.4759	Belongs to the small GTPase superfamily. Arf family
	OG0000280	evm.model.HiC_scaffold_4.625	Belongs to the small GTPase superfamily. Arf family	GO:0000166, GO:0001882, GO:0001883, GO:0003674, GO:0005488, GO:0005525, GO:0005575, GO:0005622, GO:0005623, GO:0005737, GO:0005794, GO:0006810, GO:0008104, GO:0008150, GO:0012505, GO:0015031, GO:0015833, GO:0016192, GO:0017076, GO:0019001, GO:0032549, GO:0032550, GO:0032553, GO:0032555, GO:0032561, GO:0033036, GO:0035639, GO:0036094, GO:0042886, GO:0043167, GO:0043168, GO:0043226, GO:0043227, GO:…
	OG0000280	evm.model.HiC_scaffold_4.2060	Belongs to the small GTPase superfamily. Arf family
	OG0000280	evm.model.HiC_scaffold_7.1819	Belongs to the small GTPase superfamily. Arf family	GO:0000166, GO:0001882, GO:0001883, GO:0003674, GO:0005488, GO:0005525, GO:0005575, GO:0005622, GO:0005623, GO:0005737, GO:0005794, GO:0006464, GO:0006471, GO:0006807, GO:0006810, GO:0006886, GO:0008104, GO:0008150, GO:0008152, GO:0009987, GO:0012505, GO:0015031, GO:0015833, GO:0016192, GO:0017076, GO:0019001, GO:0019538, GO:0032549, GO:0032550, GO:0032553, GO:0032555, GO:0032561, GO:0033036, GO:…
	OG0000992	evm.model.HiC_scaffold_10.3343	Belongs to the small GTPase superfamily. Rho family
	OG0000992	evm.model.HiC_scaffold_11.246	Belongs to the small GTPase superfamily. Rho family	GO:0000166, GO:0001101, GO:0001882, GO:0001883, GO:0003674, GO:0003824, GO:0003924, GO:0005488, GO:0005525, GO:0005575, GO:0005622, GO:0005623, GO:0005634, GO:0005737, GO:0005819, GO:0005856, GO:0005886, GO:0007154, GO:0007165, GO:0007264, GO:0008150, GO:0009524, GO:0009719, GO:0009725, GO:0009733, GO:0009734, GO:0009737, GO:0009738, GO:0009755, GO:0009987, GO:0010033, GO:0015630, GO:0016020, GO:…
	OG0000992	evm.model.HiC_scaffold_3.2905	Belongs to the small GTPase superfamily. Rho family	GO:0000166, GO:0001882, GO:0001883, GO:0003674, GO:0003824, GO:0003924, GO:0005488, GO:0005525, GO:0005575, GO:0005622, GO:0005623, GO:0005737, GO:0005886, GO:0007154, GO:0007165, GO:0007264, GO:0008150, GO:0009987, GO:0016020, GO:0016462, GO:0016787, GO:0016817, GO:0016818, GO:0017076, GO:0017111, GO:0019001, GO:0023052, GO:0032549, GO:0032550, GO:0032553, GO:0032555, GO:0032561, GO:0035556, GO:…
	OG0000992	evm.model.HiC_scaffold_4.6039	Belongs to the small GTPase superfamily. Rho family	GO:0000166, GO:0001882, GO:0001883, GO:0003674, GO:0003824, GO:0003924, GO:0005488, GO:0005525, GO:0005575, GO:0005622, GO:0005623, GO:0005737, GO:0007154, GO:0007165, GO:0007264, GO:0008150, GO:0009987, GO:0016020, GO:0016462, GO:0016787, GO:0016817, GO:0016818, GO:0017076, GO:0017111, GO:0019001, GO:0023052, GO:0032549, GO:0032550, GO:0032553, GO:0032555, GO:0032561, GO:0035556, GO:0035639, GO:…
	OG0000992	evm.model.HiC_scaffold_8.2676	Belongs to the small GTPase superfamily. Rho family	GO:0000166, GO:0001882, GO:0001883, GO:0003674, GO:0003824, GO:0003924, GO:0005488, GO:0005525, GO:0005575, GO:0005622, GO:0005623, GO:0005737, GO:0005886, GO:0007154, GO:0007165, GO:0007264, GO:0008150, GO:0009987, GO:0016020, GO:0016462, GO:0016787, GO:0016817, GO:0016818, GO:0017076, GO:0017111, GO:0019001, GO:0023052, GO:0032549, GO:0032550, GO:0032553, GO:0032555, GO:0032561, GO:0035556, GO:…
	OG0000879	evm.model.HiC_scaffold_11.3005	Belongs to the small GTPase superfamily. SAR1 family	GO:0000166, GO:0001882, GO:0001883, GO:0003674, GO:0005488, GO:0005525, GO:0005575, GO:0005622, GO:0005623, GO:0005737, GO:0005783, GO:0005794, GO:0005886, GO:0006810, GO:0006886, GO:0008104, GO:0008150, GO:0012505, GO:0015031, GO:0015833, GO:0016020, GO:0016192, GO:0017076, GO:0019001, GO:0032549, GO:0032550, GO:0032553, GO:0032555, GO:0032561, GO:0033036, GO:0034613, GO:0035639, GO:0036094, GO:…
	OG0000879	evm.model.HiC_scaffold_11.3007	Belongs to the small GTPase superfamily. SAR1 family	GO:0000166, GO:0001882, GO:0001883, GO:0003674, GO:0005488, GO:0005525, GO:0005575, GO:0005622, GO:0005623, GO:0005737, GO:0005783, GO:0005794, GO:0005886, GO:0006810, GO:0006886, GO:0008104, GO:0008150, GO:0012505, GO:0015031, GO:0015833, GO:0016020, GO:0016192, GO:0017076, GO:0019001, GO:0032549, GO:0032550, GO:0032553, GO:0032555, GO:0032561, GO:0033036, GO:0034613, GO:0035639, GO:0036094, GO:…
	OG0000879	evm.model.HiC_scaffold_2.4250	Belongs to the small GTPase superfamily. SAR1 family
	OG0000072	evm.model.HiC_scaffold_10.2887	Belongs to the small heat shock protein (HSP20) family	GO:0005575, GO:0005622, GO:0005623, GO:0005737, GO:0044424, GO:0044464
	OG0000072	evm.model.HiC_scaffold_10.2889	Belongs to the small heat shock protein (HSP20) family
	OG0000072	evm.model.HiC_scaffold_10.2893	Belongs to the small heat shock protein (HSP20) family	GO:0005575, GO:0005622, GO:0005623, GO:0005737, GO:0044424, GO:0044464
	OG0000072	evm.model.HiC_scaffold_10.2894	Belongs to the small heat shock protein (HSP20) family	GO:0005575, GO:0005622, GO:0005623, GO:0005737, GO:0044424, GO:0044464
	OG0000072	evm.model.HiC_scaffold_10.2895	Belongs to the small heat shock protein (HSP20) family	GO:0005575, GO:0005622, GO:0005623, GO:0005737, GO:0044424, GO:0044464
	OG0007079	evm.model.HiC_scaffold_4.45	Belongs to the small heat shock protein (HSP20) family
	OG0007079	evm.model.HiC_scaffold_4.49	Belongs to the small heat shock protein (HSP20) family
	OG0009349	evm.model.HiC_scaffold_4.7045	Belongs to the small heat shock protein (HSP20) family
	OG0000072	evm.model.HiC_scaffold_9.2191	Belongs to the small heat shock protein (HSP20) family	GO:0005575, GO:0005622, GO:0005623, GO:0005737, GO:0044424, GO:0044464
	OG0000072	evm.model.HiC_scaffold_9.2194	Belongs to the small heat shock protein (HSP20) family	GO:0005575, GO:0005622, GO:0005623, GO:0005737, GO:0044424, GO:0044464
	OG0000072	evm.model.HiC_scaffold_9.2198	Belongs to the small heat shock protein (HSP20) family
	OG0000072	evm.model.HiC_scaffold_9.2200	Belongs to the small heat shock protein (HSP20) family	GO:0005575, GO:0005622, GO:0005623, GO:0005737, GO:0044424, GO:0044464
	OG0000072	evm.model.HiC_scaffold_9.2201	Belongs to the small heat shock protein (HSP20) family
	OG0000072	evm.model.HiC_scaffold_9.2204	Belongs to the small heat shock protein (HSP20) family
	OG0000072	evm.model.HiC_scaffold_9.2408	Belongs to the small heat shock protein (HSP20) family	GO:0000302, GO:0005575, GO:0005622, GO:0005623, GO:0005634, GO:0005737, GO:0006950, GO:0006979, GO:0008150, GO:0009266, GO:0009408, GO:0009628, GO:0009636, GO:0010033, GO:0010035, GO:0010038, GO:0016032, GO:0042221, GO:0042493, GO:0042542, GO:0043226, GO:0043227, GO:0043229, GO:0043231, GO:0044403, GO:0044419, GO:0044424, GO:0044464, GO:0045471, GO:0046677, GO:0046685, GO:0046686, GO:0046688, GO:…
	OG0000072	evm.model.HiC_scaffold_9.2411	Belongs to the small heat shock protein (HSP20) family	GO:0000302, GO:0005575, GO:0005622, GO:0005623, GO:0005634, GO:0005737, GO:0006950, GO:0006979, GO:0008150, GO:0009266, GO:0009408, GO:0009628, GO:0009636, GO:0010033, GO:0010035, GO:0010038, GO:0016032, GO:0042221, GO:0042493, GO:0042542, GO:0043226, GO:0043227, GO:0043229, GO:0043231, GO:0044403, GO:0044419, GO:0044424, GO:0044464, GO:0045471, GO:0046677, GO:0046685, GO:0046686, GO:0046688, GO:…
	OG0005171	evm.model.HiC_scaffold_9.2412	Belongs to the small heat shock protein (HSP20) family	GO:0000302, GO:0005575, GO:0005622, GO:0005623, GO:0005634, GO:0005737, GO:0006950, GO:0006979, GO:0008150, GO:0009266, GO:0009408, GO:0009628, GO:0009636, GO:0010033, GO:0010035, GO:0010038, GO:0016032, GO:0042221, GO:0042493, GO:0042542, GO:0043226, GO:0043227, GO:0043229, GO:0043231, GO:0044403, GO:0044419, GO:0044424, GO:0044464, GO:0045471, GO:0046677, GO:0046685, GO:0046686, GO:0046688, GO:…
	OG0001196	evm.model.HiC_scaffold_11.976	Belongs to the sulfotransferase 1 family
	OG0000309	evm.model.HiC_scaffold_12.1471	Belongs to the sulfotransferase 1 family	GO:0001101, GO:0002376, GO:0003674, GO:0003824, GO:0005575, GO:0005622, GO:0005623, GO:0005737, GO:0006082, GO:0006790, GO:0006807, GO:0006950, GO:0006952, GO:0006955, GO:0008146, GO:0008150, GO:0008152, GO:0009058, GO:0009605, GO:0009607, GO:0009611, GO:0009719, GO:0009725, GO:0009753, GO:0009814, GO:0009861, GO:0009987, GO:0010033, GO:0016143, GO:0016144, GO:0016740, GO:0016782, GO:0019748, GO:…
	OG0000309	evm.model.HiC_scaffold_12.1475	Belongs to the sulfotransferase 1 family	GO:0001101, GO:0002376, GO:0003674, GO:0003824, GO:0005575, GO:0005622, GO:0005623, GO:0005737, GO:0006082, GO:0006790, GO:0006807, GO:0006950, GO:0006952, GO:0006955, GO:0008146, GO:0008150, GO:0008152, GO:0009058, GO:0009605, GO:0009607, GO:0009611, GO:0009719, GO:0009725, GO:0009753, GO:0009814, GO:0009861, GO:0009987, GO:0010033, GO:0016143, GO:0016144, GO:0016740, GO:0016782, GO:0019748, GO:…
	OG0000309	evm.model.HiC_scaffold_12.1476	Belongs to the sulfotransferase 1 family	GO:0001101, GO:0002376, GO:0003674, GO:0003824, GO:0005575, GO:0005622, GO:0005623, GO:0005737, GO:0006082, GO:0006790, GO:0006807, GO:0006950, GO:0006952, GO:0006955, GO:0008146, GO:0008150, GO:0008152, GO:0009058, GO:0009605, GO:0009607, GO:0009611, GO:0009719, GO:0009725, GO:0009753, GO:0009814, GO:0009861, GO:0009987, GO:0010033, GO:0016143, GO:0016144, GO:0016740, GO:0016782, GO:0019748, GO:…
	OG0000309	evm.model.HiC_scaffold_12.1477	Belongs to the sulfotransferase 1 family	GO:0001101, GO:0002376, GO:0003674, GO:0003824, GO:0005575, GO:0005622, GO:0005623, GO:0005737, GO:0006082, GO:0006790, GO:0006807, GO:0006950, GO:0006952, GO:0006955, GO:0008146, GO:0008150, GO:0008152, GO:0009058, GO:0009605, GO:0009607, GO:0009611, GO:0009719, GO:0009725, GO:0009753, GO:0009814, GO:0009861, GO:0009987, GO:0010033, GO:0016143, GO:0016144, GO:0016740, GO:0016782, GO:0019748, GO:…
	OG0003099	evm.model.HiC_scaffold_2.41	Belongs to the sulfotransferase 1 family
	OG0003099	evm.model.HiC_scaffold_2.42	Belongs to the sulfotransferase 1 family
	OG0000309	evm.model.HiC_scaffold_2.2991	Belongs to the sulfotransferase 1 family	GO:0001101, GO:0002376, GO:0003674, GO:0003824, GO:0005575, GO:0005622, GO:0005623, GO:0005737, GO:0006082, GO:0006790, GO:0006807, GO:0006950, GO:0006952, GO:0006955, GO:0008146, GO:0008150, GO:0008152, GO:0009058, GO:0009605, GO:0009607, GO:0009611, GO:0009719, GO:0009725, GO:0009753, GO:0009814, GO:0009861, GO:0009987, GO:0010033, GO:0016143, GO:0016144, GO:0016740, GO:0016782, GO:0019748, GO:…
	OG0000309	evm.model.HiC_scaffold_2.2992	Belongs to the sulfotransferase 1 family	GO:0001101, GO:0002376, GO:0003674, GO:0003824, GO:0005575, GO:0005622, GO:0005623, GO:0005737, GO:0006082, GO:0006790, GO:0006807, GO:0006950, GO:0006952, GO:0006955, GO:0008146, GO:0008150, GO:0008152, GO:0009058, GO:0009605, GO:0009607, GO:0009611, GO:0009719, GO:0009725, GO:0009753, GO:0009814, GO:0009861, GO:0009987, GO:0010033, GO:0016143, GO:0016144, GO:0016740, GO:0016782, GO:0019748, GO:…
	OG0000309	evm.model.HiC_scaffold_2.2994	Belongs to the sulfotransferase 1 family	GO:0001101, GO:0002376, GO:0003674, GO:0003824, GO:0005575, GO:0005622, GO:0005623, GO:0005737, GO:0006082, GO:0006790, GO:0006807, GO:0006950, GO:0006952, GO:0006955, GO:0008146, GO:0008150, GO:0008152, GO:0009058, GO:0009605, GO:0009607, GO:0009611, GO:0009719, GO:0009725, GO:0009753, GO:0009814, GO:0009861, GO:0009987, GO:0010033, GO:0016143, GO:0016144, GO:0016740, GO:0016782, GO:0019748, GO:…
	OG0000309	evm.model.HiC_scaffold_3.55	Belongs to the sulfotransferase 1 family	GO:0001101, GO:0002376, GO:0003674, GO:0003824, GO:0005575, GO:0005622, GO:0005623, GO:0005737, GO:0006082, GO:0006790, GO:0006807, GO:0006950, GO:0006952, GO:0006955, GO:0008146, GO:0008150, GO:0008152, GO:0009058, GO:0009605, GO:0009607, GO:0009611, GO:0009719, GO:0009725, GO:0009753, GO:0009814, GO:0009861, GO:0009987, GO:0010033, GO:0016143, GO:0016144, GO:0016740, GO:0016782, GO:0019748, GO:…
	OG0000309	evm.model.HiC_scaffold_3.355	Belongs to the sulfotransferase 1 family	GO:0001101, GO:0002376, GO:0003674, GO:0003824, GO:0005575, GO:0005622, GO:0005623, GO:0005737, GO:0006082, GO:0006790, GO:0006807, GO:0006950, GO:0006952, GO:0006955, GO:0008146, GO:0008150, GO:0008152, GO:0009058, GO:0009605, GO:0009607, GO:0009611, GO:0009719, GO:0009725, GO:0009753, GO:0009814, GO:0009861, GO:0009987, GO:0010033, GO:0016143, GO:0016144, GO:0016740, GO:0016782, GO:0019748, GO:…
	OG0000309	evm.model.HiC_scaffold_3.5501	Belongs to the sulfotransferase 1 family	GO:0001101, GO:0002376, GO:0003674, GO:0003824, GO:0005575, GO:0005622, GO:0005623, GO:0005737, GO:0006082, GO:0006790, GO:0006807, GO:0006950, GO:0006952, GO:0006955, GO:0008146, GO:0008150, GO:0008152, GO:0009058, GO:0009605, GO:0009607, GO:0009611, GO:0009719, GO:0009725, GO:0009753, GO:0009814, GO:0009861, GO:0009987, GO:0010033, GO:0016143, GO:0016144, GO:0016740, GO:0016782, GO:0019748, GO:…
	OG0000309	evm.model.HiC_scaffold_4.521	Belongs to the sulfotransferase 1 family	GO:0001101, GO:0002376, GO:0003674, GO:0003824, GO:0005575, GO:0005622, GO:0005623, GO:0005737, GO:0006082, GO:0006790, GO:0006807, GO:0006950, GO:0006952, GO:0006955, GO:0008146, GO:0008150, GO:0008152, GO:0009058, GO:0009605, GO:0009607, GO:0009611, GO:0009719, GO:0009725, GO:0009753, GO:0009814, GO:0009861, GO:0009987, GO:0010033, GO:0016143, GO:0016144, GO:0016740, GO:0016782, GO:0019748, GO:…
[truncated: 4,332 more rows]

## Sheet: Table S7
	Table S7 Information of candidate genes in the significantly contracted gene families in Q. oxyphylla genome
	Gene family ID	Gene ID	Description	GO enrichment	KEGG pathway
[truncated: 1,741 more rows]

## Sheet: Table S8
	Table S8 GO (Gene Ontology) enrichment analysis of the significantly expanded gene families in Q. oxyphylla genome
	GO class	GO ID	GO term	Number of enriched genes	Number of genes in background	P-value	Q-value
	Molecular function	GO:0043168	anion binding	945	5257	3.33067e-16	1.24287e-14
[truncated: 584 more rows]

## Sheet: Table S9
	Table S9 GO (Gene Ontology) enrichment analysis of the significantly contracted gene families in Q. oxyphylla genome
[truncated: 603 more rows]

[truncated: 2 more sheets: Table S10, Table S11]
